# Supplementary material for: Analysis of Putative CzcR Targets Under Zinc Sufficiency and Zinc Excess Conditions in Pseudomonas aeruginosa Using ChIP-Seq
Source: Microorganisms. 2026 Apr 22;14(5):943. doi: 10.3390/microorganisms14050943 (PMC13209446; doi:10.3390/microorganisms14050943)
Supplement: Supplementary file 1 [file microorganisms-14-00943-s001.zip › Supplementary tables.xlsx]

## Sheet: Table S1
Table 1. Results of the FIMO analysis using the binding motif determined by the MEME analysis.
motif_id	motif_alt_id	sequence_name	start	stop	strand	score	p-value	q-value	matched_sequence
1	GAAABCTWHGVGYAAY	NC_002516.2	5325162	5325177	+	187333	1.19e-07	0.566	GAAACCTTCGGGGAAC
1	GAAABCTWHGVGYAAY	NC_002516.2	3482978	3482993	-	184667	1.83e-07	0.566	GAAACCTTCGAGAAAC
1	GAAABCTWHGVGYAAY	NC_002516.2	3674564	3674579	+	18.2	2.54e-07	0.566	GAAATCTCAGCGCAAT
1	GAAABCTWHGVGYAAY	NC_002516.2	3565483	3565498	+	180424	2.76e-07	0.566	GAATGCTACGCGCAAC
1	GAAABCTWHGVGYAAY	NC_002516.2	4796751	4796766	-	180424	2.76e-07	0.566	GAAAGCCTCGCGCAAC
1	GAAABCTWHGVGYAAY	NC_002516.2	5938416	5938431	+	180424	2.76e-07	0.566	GAGACCTACGGGCAAC
1	GAAABCTWHGVGYAAY	NC_002516.2	1736021	1736036	+	177758	4.52e-07	0.566	GATACCTACGCGCAAT
1	GAAABCTWHGVGYAAY	NC_002516.2	2706211	2706226	-	177758	4.52e-07	0.566	GGAAGCTTCGGGCAAT
1	GAAABCTWHGVGYAAY	NC_002516.2	3244099	3244114	+	177758	4.52e-07	0.566	GAAACCCTCGAGCAAC
1	GAAABCTWHGVGYAAY	NC_002516.2	3276471	3276486	-	177758	4.52e-07	0.566	GAAACCTTCGAGCCAC
1	GAAABCTWHGVGYAAY	NC_002516.2	1299282	1299297	-	175091	7.88e-07	0.823	GAAGCCTTTGCGCAAT
1	GAAABCTWHGVGYAAY	NC_002516.2	2362148	2362163	-	175091	7.88e-07	0.823	GAAGTCTTCGAGCAAC
1	GAAABCTWHGVGYAAY	NC_002516.2	5020968	5020983	-	17497	9.06e-07	0.873	GAAACCTACTGGCAAT
1	GAAABCTWHGVGYAAY	NC_002516.2	3119896	3119911	-	172424	1.23e-06	1	GAAAGCTTCGAGTCAT
1	GAAABCTWHGVGYAAY	NC_002516.2	3337808	3337823	-	172424	1.23e-06	1	GAAAGCCTTGAGCAAT
1	GAAABCTWHGVGYAAY	NC_002516.2	2178555	2178570	-	172303	1.5e-06	1	GAAACCTTCGACCAAT
1	GAAABCTWHGVGYAAY	NC_002516.2	3893256	3893271	+	172303	1.5e-06	1	GAAAGCTAACGGTAAC
1	GAAABCTWHGVGYAAY	NC_002516.2	3537156	3537171	+	144848	2.25e-06	1	GAAAACTTCGGGAAAT
1	GAAABCTWHGVGYAAY	NC_002516.2	2900414	2900429	+	140606	2.41e-06	1	GAAACCCTGGCGCAAC
1	GAAABCTWHGVGYAAY	NC_002516.2	4105350	4105365	-	140606	2.41e-06	1	GAAACCTTCGTGCATC
1	GAAABCTWHGVGYAAY	NC_002516.2	4415960	4415975	-	140606	2.41e-06	1	GAAAGCCAGGCGCAAC
1	GAAABCTWHGVGYAAY	NC_002516.2	1538869	1538884	+	137939	2.72e-06	1	GAAAACGACGAGCAAC
1	GAAABCTWHGVGYAAY	NC_002516.2	2282749	2282764	-	137939	2.72e-06	1	GAAACCGATGTGCAAC
1	GAAABCTWHGVGYAAY	NC_002516.2	2587208	2587223	+	137939	2.72e-06	1	GAACCCTTCGTGCAAT
1	GAAABCTWHGVGYAAY	NC_002516.2	1442782	1442797	-	137818	2.77e-06	1	GAAAGCTTGCGGCAAC
1	GAAABCTWHGVGYAAY	NC_002516.2	5354458	5354473	-	137758	2.79e-06	1	GAAACCCGCGCGCAAC
1	GAAABCTWHGVGYAAY	NC_002516.2	38435	38450	-	135091	3.64e-06	1	GAAACCCGCGAGCAAC
1	GAAABCTWHGVGYAAY	NC_002516.2	1441271	1441286	-	135091	3.64e-06	1	GAAAGCCTCGCGGAAC
1	GAAABCTWHGVGYAAY	NC_002516.2	2200022	2200037	-	135091	3.64e-06	1	GACACCTACGGGCAAG
1	GAAABCTWHGVGYAAY	NC_002516.2	2721700	2721715	+	135091	3.64e-06	1	GCAATCTCCGGGCAAC
1	GAAABCTWHGVGYAAY	NC_002516.2	3092839	3092854	-	135091	3.64e-06	1	GAAAGCTTCGCGCAGG
1	GAAABCTWHGVGYAAY	NC_002516.2	3174270	3174285	-	135091	3.64e-06	1	GAAATCTGCGCGCAGC
1	GAAABCTWHGVGYAAY	NC_002516.2	3804348	3804363	-	135091	3.64e-06	1	GAAAGCGTCGCGCAAG
1	GAAABCTWHGVGYAAY	NC_002516.2	4151988	4152003	+	135091	3.64e-06	1	GAAACCGGCGAGCAAC
1	GAAABCTWHGVGYAAY	NC_002516.2	4244908	4244923	-	135091	3.64e-06	1	GAAAGCGGCGAGCAAC
1	GAAABCTWHGVGYAAY	NC_002516.2	5826635	5826650	-	135091	3.64e-06	1	GAAACCGGTGGGCAAC
1	GAAABCTWHGVGYAAY	NC_002516.2	6227213	6227228	-	135091	3.64e-06	1	GAAGCCTTCGCGGAAC
1	GAAABCTWHGVGYAAY	NC_002516.2	784287	784302	+	13497	3.65e-06	1	GAAAGGTGCGGGCAAC
1	GAAABCTWHGVGYAAY	NC_002516.2	291131	291146	+	132424	5.03e-06	1	GAAAGCTGAGAGCATC
1	GAAABCTWHGVGYAAY	NC_002516.2	800982	800997	+	132424	5.03e-06	1	GAAACCTCAGGGTACC
1	GAAABCTWHGVGYAAY	NC_002516.2	842967	842982	-	132424	5.03e-06	1	GACACCTTCGAGGAAC
1	GAAABCTWHGVGYAAY	NC_002516.2	1060931	1060946	-	132424	5.03e-06	1	GACACCTTCGAGCAAA
1	GAAABCTWHGVGYAAY	NC_002516.2	1515226	1515241	+	132424	5.03e-06	1	GAAACCCTTGCGAAAC
1	GAAABCTWHGVGYAAY	NC_002516.2	1646328	1646343	-	132424	5.03e-06	1	GAGACCTCTGGGCAAT
1	GAAABCTWHGVGYAAY	NC_002516.2	2224346	2224361	-	132424	5.03e-06	1	GAAATCCTCGCGCAAG
1	GAAABCTWHGVGYAAY	NC_002516.2	2715709	2715724	+	132424	5.03e-06	1	GAAATCGTCGCGCAAG
1	GAAABCTWHGVGYAAY	NC_002516.2	5210988	5211003	-	132424	5.03e-06	1	GAAAGCGATGCGCAAA
1	GAAABCTWHGVGYAAY	NC_002516.2	5436256	5436271	+	132424	5.03e-06	1	GAACGCTTCGAGCAAG
1	GAAABCTWHGVGYAAY	NC_002516.2	5598512	5598527	+	132424	5.03e-06	1	GAAAGCGCCGAGCAAT
1	GAAABCTWHGVGYAAY	NC_002516.2	5681005	5681020	+	132424	5.03e-06	1	GGAAGCTCTGCGTAAC
1	GAAABCTWHGVGYAAY	NC_002516.2	5850595	5850610	-	132424	5.03e-06	1	GAAAGCGCTGAGCAAC
1	GAAABCTWHGVGYAAY	NC_002516.2	3549768	3549783	-	132303	5.21e-06	1	GAAAGCTTCGCAGAAC
1	GAAABCTWHGVGYAAY	NC_002516.2	559388	559403	-	129818	5.53e-06	1	GAAAACTACAAGTAAT
1	GAAABCTWHGVGYAAY	NC_002516.2	562327	562342	+	129758	6.57e-06	1	GAAACCTTCGAGGACT
1	GAAABCTWHGVGYAAY	NC_002516.2	1078848	1078863	-	129758	6.57e-06	1	GAAATCGTCGAGCAAA
1	GAAABCTWHGVGYAAY	NC_002516.2	1901949	1901964	-	129758	6.57e-06	1	GAAATCGTCGAGGAAC
1	GAAABCTWHGVGYAAY	NC_002516.2	3369534	3369549	-	129758	6.57e-06	1	GAAACCCTCGAGGAAT
1	GAAABCTWHGVGYAAY	NC_002516.2	5059629	5059644	-	129758	6.57e-06	1	GACACCTTTGGGAAAT
1	GAAABCTWHGVGYAAY	NC_002516.2	5824052	5824067	+	129758	6.57e-06	1	GAAATCGTCGAGGAAC
1	GAAABCTWHGVGYAAY	NC_002516.2	3162138	3162153	+	129636	7.21e-06	1	GAAACATACGGGGAAT
1	GAAABCTWHGVGYAAY	NC_002516.2	3197852	3197867	+	129636	7.21e-06	1	GAAAGCTTCGCCGAAT
1	GAAABCTWHGVGYAAY	NC_002516.2	4903397	4903412	+	129636	7.21e-06	1	GAAAGCTGCACGTAAT
1	GAAABCTWHGVGYAAY	NC_002516.2	6156592	6156607	-	129636	7.21e-06	1	GAAACGTGCGGGTAAT
1	GAAABCTWHGVGYAAY	NC_002516.2	937643	937658	-	128182	7.36e-06	1	GAAGCCATCGGGCAAC
1	GAAABCTWHGVGYAAY	NC_002516.2	980048	980063	-	128182	7.36e-06	1	GAAGCCTTCGCGCATC
1	GAAABCTWHGVGYAAY	NC_002516.2	1218702	1218717	-	128182	7.36e-06	1	GAAAGCCTCGCGCAGC
1	GAAABCTWHGVGYAAY	NC_002516.2	1317877	1317892	-	128182	7.36e-06	1	GAAACCTTCGCGCCGC
1	GAAABCTWHGVGYAAY	NC_002516.2	1666049	1666064	+	128182	7.36e-06	1	GAACGCATCGCGCAAC
1	GAAABCTWHGVGYAAY	NC_002516.2	1847075	1847090	+	128182	7.36e-06	1	GAAAGCCTCGCGCGAC
1	GAAABCTWHGVGYAAY	NC_002516.2	3201944	3201959	+	128182	7.36e-06	1	GAACGCTTCGCGCATC
1	GAAABCTWHGVGYAAY	NC_002516.2	3379928	3379943	-	128182	7.36e-06	1	GAAACCATCGCGCAGC
1	GAAABCTWHGVGYAAY	NC_002516.2	3465342	3465357	+	128182	7.36e-06	1	GATCGCTTCGGGCAAC
1	GAAABCTWHGVGYAAY	NC_002516.2	3520332	3520347	+	128182	7.36e-06	1	GAACGCCTCGCGCAAC
1	GAAABCTWHGVGYAAY	NC_002516.2	3664898	3664913	+	128182	7.36e-06	1	GAAAGCGTCGGGCACC
1	GAAABCTWHGVGYAAY	NC_002516.2	3863184	3863199	+	128182	7.36e-06	1	GGAAGCCTCGGGCAAC
1	GAAABCTWHGVGYAAY	NC_002516.2	3932570	3932585	-	128182	7.36e-06	1	GAAAGCTTCGCGCGGC
1	GAAABCTWHGVGYAAY	NC_002516.2	4096843	4096858	-	128182	7.36e-06	1	GAAGCCTTCGCGCACC
1	GAAABCTWHGVGYAAY	NC_002516.2	4271779	4271794	+	128182	7.36e-06	1	GAAACCTTCGCGCTCC
1	GAAABCTWHGVGYAAY	NC_002516.2	4299569	4299584	-	128182	7.36e-06	1	GAAACCGTCGCGCATC
1	GAAABCTWHGVGYAAY	NC_002516.2	4538784	4538799	+	128182	7.36e-06	1	GCAAGCTTCGCGCAGC
1	GAAABCTWHGVGYAAY	NC_002516.2	4786440	4786455	+	128182	7.36e-06	1	GCAACCTTCGGGCATC
1	GAAABCTWHGVGYAAY	NC_002516.2	4922113	4922128	+	128182	7.36e-06	1	GTCAGCTACGGGCAAC
1	GAAABCTWHGVGYAAY	NC_002516.2	4936413	4936428	+	128182	7.36e-06	1	GAAGGCTTCGGGCAGC
1	GAAABCTWHGVGYAAY	NC_002516.2	5393966	5393981	+	128182	7.36e-06	1	GAGTGCTTCGCGCAAC
1	GAAABCTWHGVGYAAY	NC_002516.2	5834369	5834384	+	128182	7.36e-06	1	GCATCCTACGGGCAAC
1	GAAABCTWHGVGYAAY	NC_002516.2	5873185	5873200	-	128182	7.36e-06	1	GGAAGCTTCGCGCAGC
1	GAAABCTWHGVGYAAY	NC_002516.2	6210926	6210941	+	128182	7.36e-06	1	GAAAGCGTCGCGCAGC
1	GAAABCTWHGVGYAAY	NC_002516.2	4629544	4629559	+	12697	8.95e-06	1	GAAACCTATCAGCAAG
1	GAAABCTWHGVGYAAY	NC_002516.2	4713565	4713580	-	12697	8.95e-06	1	GAAACCTGTCGGTAAT
1	GAAABCTWHGVGYAAY	NC_002516.2	2844	2859	-	125515	9.85e-06	1	GAAGGCTTCGCGCAGT
1	GAAABCTWHGVGYAAY	NC_002516.2	102102	102117	+	125515	9.85e-06	1	GAGACCGACGAGCAAC
1	GAAABCTWHGVGYAAY	NC_002516.2	506118	506133	-	125515	9.85e-06	1	GGAAGCCATGGGCAAC
1	GAAABCTWHGVGYAAY	NC_002516.2	532174	532189	+	125515	9.85e-06	1	GAGCGCTTCGCGCAAT
1	GAAABCTWHGVGYAAY	NC_002516.2	627502	627517	+	125515	9.85e-06	1	GAGACCGTCGAGCAAC
1	GAAABCTWHGVGYAAY	NC_002516.2	630991	631006	-	125515	9.85e-06	1	GAACGCCTCGAGCAAC
1	GAAABCTWHGVGYAAY	NC_002516.2	1353281	1353296	+	125515	9.85e-06	1	GAAGTCAACGGGCAAC
1	GAAABCTWHGVGYAAY	NC_002516.2	1856762	1856777	-	125515	9.85e-06	1	GAAGGCATAGCGCAAC
1	GAAABCTWHGVGYAAY	NC_002516.2	2046158	2046173	+	125515	9.85e-06	1	GAAGCCTTCGAGCACC
1	GAAABCTWHGVGYAAY	NC_002516.2	2247848	2247863	-	125515	9.85e-06	1	GAAGTCGTCGCGCAAC
1	GAAABCTWHGVGYAAY	NC_002516.2	2294086	2294101	+	125515	9.85e-06	1	GAACCCTATGCGCAGC
1	GAAABCTWHGVGYAAY	NC_002516.2	2418548	2418563	-	125515	9.85e-06	1	GATGGCTTCGAGCAAC
1	GAAABCTWHGVGYAAY	NC_002516.2	2422685	2422700	+	125515	9.85e-06	1	GAAGCCGTCGAGCAAC
1	GAAABCTWHGVGYAAY	NC_002516.2	2638416	2638431	+	125515	9.85e-06	1	GTAGCCTTCGAGCAAC
1	GAAABCTWHGVGYAAY	NC_002516.2	2871022	2871037	-	125515	9.85e-06	1	GATCCCTATGCGCAAC
1	GAAABCTWHGVGYAAY	NC_002516.2	2919911	2919926	-	125515	9.85e-06	1	GAAAGCCTTGGGCACC
1	GAAABCTWHGVGYAAY	NC_002516.2	3076490	3076505	-	125515	9.85e-06	1	GAAGCCTTCGAGCACC
1	GAAABCTWHGVGYAAY	NC_002516.2	3125982	3125997	+	125515	9.85e-06	1	GATCGCTTCGAGCAAC
1	GAAABCTWHGVGYAAY	NC_002516.2	3242638	3242653	-	125515	9.85e-06	1	GAACTCCTCGCGCAAC
1	GAAABCTWHGVGYAAY	NC_002516.2	3395036	3395051	+	125515	9.85e-06	1	GATACCGTCGCGTAAC
1	GAAABCTWHGVGYAAY	NC_002516.2	3952451	3952466	+	125515	9.85e-06	1	GAAAGCCTAGCGCGAC
1	GAAABCTWHGVGYAAY	NC_002516.2	4163350	4163365	+	125515	9.85e-06	1	GATATCGTCGCGCAAC
1	GAAABCTWHGVGYAAY	NC_002516.2	4233724	4233739	+	125515	9.85e-06	1	GACACCGAAGGGCAAC
1	GAAABCTWHGVGYAAY	NC_002516.2	4261783	4261798	-	125515	9.85e-06	1	GAGCGCTTCGAGCAAC
1	GAAABCTWHGVGYAAY	NC_002516.2	4731184	4731199	+	125515	9.85e-06	1	GACATCGTCGGGCAAC
1	GAAABCTWHGVGYAAY	NC_002516.2	4834010	4834025	-	125515	9.85e-06	1	GAAAGCCTTGCGCGAC
1	GAAABCTWHGVGYAAY	NC_002516.2	5849628	5849643	-	125515	9.85e-06	1	GAAAGCCTCGAGCACC
1	GAAABCTWHGVGYAAY	NC_002516.2	5894431	5894446	+	125515	9.85e-06	1	GAAATCCTCGCGCACC
1	GAAABCTWHGVGYAAY	NC_002516.2	6020587	6020602	+	125515	9.85e-06	1	GCAACCTTCGAGCAGC
1	GAAABCTWHGVGYAAY	NC_002516.2	6090581	6090596	+	125515	9.85e-06	1	GAGGCCTTCGAGCAAC
1	GAAABCTWHGVGYAAY	NC_002516.2	666103	666118	+	125394	1.02e-05	1	GAAAGCCACCGGCAAC
1	GAAABCTWHGVGYAAY	NC_002516.2	2232465	2232480	+	125394	1.02e-05	1	TATACCTACGCGCAAC
1	GAAABCTWHGVGYAAY	NC_002516.2	2465052	2465067	+	125394	1.02e-05	1	GAAGCCTACCGGCAAC
1	GAAABCTWHGVGYAAY	NC_002516.2	3006647	3006662	-	125394	1.02e-05	1	GAAGCGTTCGCGCAAC
1	GAAABCTWHGVGYAAY	NC_002516.2	4491787	4491802	-	125394	1.02e-05	1	GAAGCCTTCCGGCAAC
1	GAAABCTWHGVGYAAY	NC_002516.2	5791852	5791867	+	125394	1.02e-05	1	GAAACCCTCGCCCAAC
1	GAAABCTWHGVGYAAY	NC_002516.2	725571	725586	+	124303	1.08e-05	1	GAAATCTTAGGTAAAT
1	GAAABCTWHGVGYAAY	NC_002516.2	3206356	3206371	+	124303	1.08e-05	1	GAAATGTTCGAGTAAA
1	GAAABCTWHGVGYAAY	NC_002516.2	4790242	4790257	-	124303	1.08e-05	1	GAAATCTTAGGTAAAT
1	GAAABCTWHGVGYAAY	NC_002516.2	5265770	5265785	-	124303	1.08e-05	1	GAAATCTTAGGTAAAT
1	GAAABCTWHGVGYAAY	NC_002516.2	6041254	6041269	-	124303	1.08e-05	1	GAAATCTTAGGTAAAT
1	GAAABCTWHGVGYAAY	NC_002516.2	693195	693210	+	122848	1.29e-05	1	GAGACCTATGCGCACT
1	GAAABCTWHGVGYAAY	NC_002516.2	714663	714678	+	122848	1.29e-05	1	GAAGGCTTTGAGCCAC
1	GAAABCTWHGVGYAAY	NC_002516.2	798788	798803	-	122848	1.29e-05	1	GAGATCCACGGGCAAT
1	GAAABCTWHGVGYAAY	NC_002516.2	1096821	1096836	+	122848	1.29e-05	1	GAAAGCTTCGCGTTCT
1	GAAABCTWHGVGYAAY	NC_002516.2	1245084	1245099	+	122848	1.29e-05	1	GAACCCTTCGAGTACC
1	GAAABCTWHGVGYAAY	NC_002516.2	1315347	1315362	+	122848	1.29e-05	1	GAGATCGAAGCGCAAC
1	GAAABCTWHGVGYAAY	NC_002516.2	1344634	1344649	-	122848	1.29e-05	1	GAACTCCTCGAGCAAC
1	GAAABCTWHGVGYAAY	NC_002516.2	1808831	1808846	-	122848	1.29e-05	1	GATATCGAAGCGCAAC
1	GAAABCTWHGVGYAAY	NC_002516.2	2097207	2097222	+	122848	1.29e-05	1	GAGGTCTTCGAGCAAC
1	GAAABCTWHGVGYAAY	NC_002516.2	2155737	2155752	+	122848	1.29e-05	1	GACATCGATGCGCAAC
1	GAAABCTWHGVGYAAY	NC_002516.2	2682433	2682448	+	122848	1.29e-05	1	GATATCCATGCGCAAC
1	GAAABCTWHGVGYAAY	NC_002516.2	2878913	2878928	+	122848	1.29e-05	1	GTAACCTTAGCGTCAC
1	GAAABCTWHGVGYAAY	NC_002516.2	3079413	3079428	+	122848	1.29e-05	1	GAACCCTTCGAGCAGT
1	GAAABCTWHGVGYAAY	NC_002516.2	3802941	3802956	-	122848	1.29e-05	1	GAAACCTACGAGCGCT
1	GAAABCTWHGVGYAAY	NC_002516.2	3936169	3936184	+	122848	1.29e-05	1	GAAATCGATGCGCAGC
1	GAAABCTWHGVGYAAY	NC_002516.2	4472124	4472139	+	122848	1.29e-05	1	GAGAGCAATGCGTAAC
1	GAAABCTWHGVGYAAY	NC_002516.2	4573743	4573758	-	122848	1.29e-05	1	GAAATCTTCGGGTTTC
1	GAAABCTWHGVGYAAY	NC_002516.2	5136056	5136071	+	122848	1.29e-05	1	GACGGCTTCGAGCAAT
1	GAAABCTWHGVGYAAY	NC_002516.2	5160951	5160966	+	122848	1.29e-05	1	GATATCGTCGAGCAAC
1	GAAABCTWHGVGYAAY	NC_002516.2	5355004	5355019	-	122848	1.29e-05	1	GACATCGTTGCGCAAC
1	GAAABCTWHGVGYAAY	NC_002516.2	5435313	5435328	+	122848	1.29e-05	1	GAAATCCTTGCGCAGC
1	GAAABCTWHGVGYAAY	NC_002516.2	5541267	5541282	+	122848	1.29e-05	1	GAACTCGTCGAGCAAC
1	GAAABCTWHGVGYAAY	NC_002516.2	5789856	5789871	-	122848	1.29e-05	1	GAAACCATCGAGCATT
1	GAAABCTWHGVGYAAY	NC_002516.2	5917190	5917205	-	122848	1.29e-05	1	GAGGTCTACGAGCAAC
1	GAAABCTWHGVGYAAY	NC_002516.2	6026443	6026458	-	122848	1.29e-05	1	GACAGCGAAGGGCAAT
1	GAAABCTWHGVGYAAY	NC_002516.2	6028165	6028180	-	122848	1.29e-05	1	GAAATCCTTGCGCATC
1	GAAABCTWHGVGYAAY	NC_002516.2	6134171	6134186	+	122848	1.29e-05	1	GAAACCGTCGAGCAGT
1	GAAABCTWHGVGYAAY	NC_002516.2	6244163	6244178	-	122848	1.29e-05	1	GAAATCCACGAGCAGC
1	GAAABCTWHGVGYAAY	NC_002516.2	562873	562888	-	122727	1.47e-05	1	GAAGCCTTCCGGCAAT
1	GAAABCTWHGVGYAAY	NC_002516.2	592339	592354	+	122727	1.47e-05	1	GAAACCTTCGGCTACC
1	GAAABCTWHGVGYAAY	NC_002516.2	793846	793861	-	122727	1.47e-05	1	GAAAGCTATTCGCAGC
1	GAAABCTWHGVGYAAY	NC_002516.2	831714	831729	-	122727	1.47e-05	1	CAAATCCTCGGGCAAC
1	GAAABCTWHGVGYAAY	NC_002516.2	1008877	1008892	+	122727	1.47e-05	1	GAGAGCTACCGGCAAT
1	GAAABCTWHGVGYAAY	NC_002516.2	1918905	1918920	+	122727	1.47e-05	1	GACATCTACTCGCAAC
1	GAAABCTWHGVGYAAY	NC_002516.2	2067853	2067868	-	122727	1.47e-05	1	CATACCTATGCGCAAC
1	GAAABCTWHGVGYAAY	NC_002516.2	2288459	2288474	-	122727	1.47e-05	1	GAAAGCCTTCGGCAAC
1	GAAABCTWHGVGYAAY	NC_002516.2	2563112	2563127	-	122727	1.47e-05	1	GAAGGCTTCCAGCAAC
1	GAAABCTWHGVGYAAY	NC_002516.2	2745669	2745684	-	122727	1.47e-05	1	GAAAGCCACCAGCAAC
1	GAAABCTWHGVGYAAY	NC_002516.2	2807808	2807823	+	122727	1.47e-05	1	GAAATCTTCGCCCACC
1	GAAABCTWHGVGYAAY	NC_002516.2	2911152	2911167	+	122727	1.47e-05	1	GAAACCGACCAGCAAC
1	GAAABCTWHGVGYAAY	NC_002516.2	3166511	3166526	+	122727	1.47e-05	1	TAAGGCTACGGGTAAC
1	GAAABCTWHGVGYAAY	NC_002516.2	4133740	4133755	-	122727	1.47e-05	1	GAAACGCTTGCGCAAC
1	GAAABCTWHGVGYAAY	NC_002516.2	4215193	4215208	+	122727	1.47e-05	1	GACAGATAAGCGCAAC
1	GAAABCTWHGVGYAAY	NC_002516.2	4637344	4637359	-	122727	1.47e-05	1	GAAGCCTTCGAACAAC
1	GAAABCTWHGVGYAAY	NC_002516.2	4798132	4798147	+	122727	1.47e-05	1	CAAAGCGACGAGCAAC
1	GAAABCTWHGVGYAAY	NC_002516.2	4837278	4837293	-	122727	1.47e-05	1	GAAGCTTTAGCGCAAC
1	GAAABCTWHGVGYAAY	NC_002516.2	1086739	1086754	+	120182	1.71e-05	1	GAAATCGTCGAGCAGT
1	GAAABCTWHGVGYAAY	NC_002516.2	1509197	1509212	-	120182	1.71e-05	1	GAAACCCATGGGTGAT
1	GAAABCTWHGVGYAAY	NC_002516.2	1633372	1633387	+	120182	1.71e-05	1	GATATCGACGAGCAAT
1	GAAABCTWHGVGYAAY	NC_002516.2	1865946	1865961	-	120182	1.71e-05	1	GAAATCCTTGAGCACC
1	GAAABCTWHGVGYAAY	NC_002516.2	1889249	1889264	+	120182	1.71e-05	1	GTTACCTTTGCGTAAT
1	GAAABCTWHGVGYAAY	NC_002516.2	3012093	3012108	+	120182	1.71e-05	1	GAAACCGAAGAGCATT
1	GAAABCTWHGVGYAAY	NC_002516.2	3631941	3631956	-	120182	1.71e-05	1	GAAATCCTTGCGCAGT
1	GAAABCTWHGVGYAAY	NC_002516.2	3832535	3832550	-	120182	1.71e-05	1	GAGATCGAAGGGCAAT
1	GAAABCTWHGVGYAAY	NC_002516.2	5416778	5416793	+	120182	1.71e-05	1	GAAATCGAAGGGCAGT
1	GAAABCTWHGVGYAAY	NC_002516.2	80674	80689	-	120061	2.13e-05	1	GAAATCGACGAACAAC
1	GAAABCTWHGVGYAAY	NC_002516.2	714267	714282	+	120061	2.13e-05	1	GAAAGGTTTGAGCACC
1	GAAABCTWHGVGYAAY	NC_002516.2	721905	721920	+	120061	2.13e-05	1	GAAAGCCTTGACCAAC
1	GAAABCTWHGVGYAAY	NC_002516.2	752953	752968	-	120061	2.13e-05	1	GAAATCTTCGGCCAGT
1	GAAABCTWHGVGYAAY	NC_002516.2	840700	840715	+	120061	2.13e-05	1	GAAATCTTCGCCCACT
1	GAAABCTWHGVGYAAY	NC_002516.2	890032	890047	-	120061	2.13e-05	1	GAAACCTACCAGCAGT
1	GAAABCTWHGVGYAAY	NC_002516.2	960539	960554	+	120061	2.13e-05	1	GAAACCCACGATCAAT
1	GAAABCTWHGVGYAAY	NC_002516.2	1742316	1742331	-	120061	2.13e-05	1	GAAACCGATCAGCAAC
1	GAAABCTWHGVGYAAY	NC_002516.2	1770613	1770628	+	120061	2.13e-05	1	GAGATGTTCGCGCAAT
1	GAAABCTWHGVGYAAY	NC_002516.2	1940617	1940632	-	120061	2.13e-05	1	GAAACCGACAAGCAAT
1	GAAABCTWHGVGYAAY	NC_002516.2	4256244	4256259	-	120061	2.13e-05	1	AAAAGCTATGCGCGAT
1	GAAABCTWHGVGYAAY	NC_002516.2	4344970	4344985	+	120061	2.13e-05	1	GAAATTATTGCGCAAC
1	GAAABCTWHGVGYAAY	NC_002516.2	4793908	4793923	-	120061	2.13e-05	1	GAAAGCCTTGACCAAC
1	GAAABCTWHGVGYAAY	NC_002516.2	5119201	5119216	+	120061	2.13e-05	1	GAAACCGTCGAACAAT
1	GAAABCTWHGVGYAAY	NC_002516.2	5269436	5269451	-	120061	2.13e-05	1	GAAAGCCTTGACCAAC
1	GAAABCTWHGVGYAAY	NC_002516.2	5726990	5727005	-	120061	2.13e-05	1	GAAGGCTATGCATAAC
1	GAAABCTWHGVGYAAY	NC_002516.2	6044920	6044935	-	120061	2.13e-05	1	GAAAGCCTTGACCAAC
1	GAAABCTWHGVGYAAY	NC_002516.2	2479307	2479322	-	117515	2.3e-05	1	GAAATCGTTGAGCATT
1	GAAABCTWHGVGYAAY	NC_002516.2	346771	346786	+	117394	2.75e-05	1	GAAGTCTTTGGTCAAT
1	GAAABCTWHGVGYAAY	NC_002516.2	1488691	1488706	+	117394	2.75e-05	1	AAGATCTTCGGGTAAT
1	GAAABCTWHGVGYAAY	NC_002516.2	1784614	1784629	+	117394	2.75e-05	1	GAAATCGTTCGGTAAC
1	GAAABCTWHGVGYAAY	NC_002516.2	1802133	1802148	+	117394	2.75e-05	1	CAATTCTTCGAGCAAT
1	GAAABCTWHGVGYAAY	NC_002516.2	2461756	2461771	-	117394	2.75e-05	1	GAGATCTTTGACCAAC
1	GAAABCTWHGVGYAAY	NC_002516.2	3539062	3539077	+	117394	2.75e-05	1	GAAAGCAAACAGTAAC
1	GAAABCTWHGVGYAAY	NC_002516.2	3674575	3674590	+	117394	2.75e-05	1	GCAATTTTTGCGCAAT
1	GAAABCTWHGVGYAAY	NC_002516.2	5333534	5333549	-	117394	2.75e-05	1	GAAACTGTTGAGTAAC
1	GAAABCTWHGVGYAAY	NC_002516.2	5947124	5947139	-	117394	2.75e-05	1	GAAACGCATGAGCAAT
1	GAAABCTWHGVGYAAY	NC_002516.2	6090663	6090678	+	117394	2.75e-05	1	AAAAGCCAAGGGTAAT
1	GAAABCTWHGVGYAAY	NC_002516.2	3094489	3094504	+	117273	2.88e-05	1	GAAATTTTCGGATAAC
1	GAAABCTWHGVGYAAY	NC_002516.2	1639665	1639680	+	114727	3.12e-05	1	CAAAGCAATGAGTAAT
1	GAAABCTWHGVGYAAY	NC_002516.2	2450623	2450638	-	114606	3.27e-05	1	AAAATTTTCGAGCAAT
1	GAAABCTWHGVGYAAY	NC_002516.2	4903361	4903376	+	114606	3.27e-05	1	GAAATCTTTCGCCAAT
1	GAAABCTWHGVGYAAY	NC_002516.2	2002426	2002441	-	102182	3.41e-05	1	GAAAACTACGCGGAAG
1	GAAABCTWHGVGYAAY	NC_002516.2	1639718	1639733	+	981212	3.43e-05	1	GAAAACGAAGTGCAAC
1	GAAABCTWHGVGYAAY	NC_002516.2	4165857	4165872	-	979394	3.44e-05	1	GAACACTCCGCGCAAC
1	GAAABCTWHGVGYAAY	NC_002516.2	4257007	4257022	-	979394	3.44e-05	1	GAACCCTCCGTGCAAC
1	GAAABCTWHGVGYAAY	NC_002516.2	4888048	4888063	-	979394	3.44e-05	1	GAAAGCGCGGCGCAAC
1	GAAABCTWHGVGYAAY	NC_002516.2	979605	979620	+	952727	3.51e-05	1	GAAACCTTCGTGCACG
1	GAAABCTWHGVGYAAY	NC_002516.2	1183093	1183108	+	952727	3.51e-05	1	GAACACTCAGCGCAAC
1	GAAABCTWHGVGYAAY	NC_002516.2	1414704	1414719	-	952727	3.51e-05	1	GGAACCTTCGTGAAAC
1	GAAABCTWHGVGYAAY	NC_002516.2	3420354	3420369	-	952727	3.51e-05	1	GAAACCCAGGCGCAAG
1	GAAABCTWHGVGYAAY	NC_002516.2	3913037	3913052	+	952727	3.51e-05	1	GAAAGCCTGGCGGAAC
1	GAAABCTWHGVGYAAY	NC_002516.2	4055842	4055857	+	952727	3.51e-05	1	GAAAACGCCGGGCAAT
1	GAAABCTWHGVGYAAY	NC_002516.2	4374627	4374642	+	952727	3.51e-05	1	GAAAACCTCGCGAAAC
1	GAAABCTWHGVGYAAY	NC_002516.2	5227802	5227817	+	952727	3.51e-05	1	GAAACCTTGGCGCTAA
1	GAAABCTWHGVGYAAY	NC_002516.2	55657	55672	+	926061	3.64e-05	1	GAAAGCTAAGTGCACA
1	GAAABCTWHGVGYAAY	NC_002516.2	1078494	1078509	-	926061	3.64e-05	1	GAAATCGAGGCGGAAC
1	GAAABCTWHGVGYAAY	NC_002516.2	3415828	3415843	+	926061	3.64e-05	1	GAAATCGAGGCGGAAC
1	GAAABCTWHGVGYAAY	NC_002516.2	3691197	3691212	-	926061	3.64e-05	1	GAACTCTGGGCGCAAT
1	GAAABCTWHGVGYAAY	NC_002516.2	5549050	5549065	+	926061	3.64e-05	1	GAAAACGCTGCGCAAT
1	GAAABCTWHGVGYAAY	NC_002516.2	5883017	5883032	+	926061	3.64e-05	1	GAAACCTCAGTGCAGT
1	GAAABCTWHGVGYAAY	NC_002516.2	1158633	1158648	+	924848	3.68e-05	1	GAAACCTTGTCGAAAC
1	GAAABCTWHGVGYAAY	NC_002516.2	5099863	5099878	+	924848	3.68e-05	1	GAAAGCTTCGTCGAAC
1	GAAABCTWHGVGYAAY	NC_002516.2	4380799	4380814	-	924242	3.69e-05	1	GACACCTGCGGGCAAG
1	GAAABCTWHGVGYAAY	NC_002516.2	5751067	5751082	+	924242	3.69e-05	1	GAAACCTGCGGGGTAC
1	GAAABCTWHGVGYAAY	NC_002516.2	55349	55364	-	899394	3.8e-05	1	GAAAACTTTGGGAATT
1	GAAABCTWHGVGYAAY	NC_002516.2	2623809	2623824	-	899394	3.8e-05	1	GAAATCTTGGCGTTAG
1	GAAABCTWHGVGYAAY	NC_002516.2	4781978	4781993	-	899394	3.8e-05	1	GAAGCCTAAGTGAAAT
1	GAAABCTWHGVGYAAY	NC_002516.2	2355310	2355325	-	897576	3.94e-05	1	GAAACCGCCGAGAAAC
1	GAAABCTWHGVGYAAY	NC_002516.2	2845958	2845973	+	897576	3.94e-05	1	GAAACCGGCGAGGAAC
1	GAAABCTWHGVGYAAY	NC_002516.2	2950150	2950165	+	897576	3.94e-05	1	GAAAGCAGCGAGGAAC
1	GAAABCTWHGVGYAAY	NC_002516.2	3545284	3545299	+	897576	3.94e-05	1	GGAACCTCCGAGCAAG
1	GAAABCTWHGVGYAAY	NC_002516.2	4207550	4207565	+	897576	3.94e-05	1	GCAACCTCAGCGAAAC
1	GAAABCTWHGVGYAAY	NC_002516.2	4587484	4587499	-	897576	3.94e-05	1	GAAAGCGGCGAGGAAC
1	GAAABCTWHGVGYAAY	NC_002516.2	4739720	4739735	+	897576	3.94e-05	1	GAAAGCGTCGCGGAAG
1	GAAABCTWHGVGYAAY	NC_002516.2	5446836	5446851	+	897576	3.94e-05	1	GAAAGCGCCGAGGAAC
1	GAAABCTWHGVGYAAY	NC_002516.2	5947026	5947041	+	897576	3.94e-05	1	GAAAGCTCCGCGTAGG
1	GAAABCTWHGVGYAAY	NC_002516.2	199401	199416	-	883636	3.98e-05	1	GAGAGCAAGGCGCAAC
1	GAAABCTWHGVGYAAY	NC_002516.2	1360617	1360632	+	883636	3.98e-05	1	GACAGCGTGGCGCAAC
1	GAAABCTWHGVGYAAY	NC_002516.2	1985645	1985660	+	883636	3.98e-05	1	GAACGCCAGGCGCAAC
1	GAAABCTWHGVGYAAY	NC_002516.2	2061681	2061696	-	883636	3.98e-05	1	GAACCCTACGTGCAGC
1	GAAABCTWHGVGYAAY	NC_002516.2	2848243	2848258	-	883636	3.98e-05	1	GAGAGCTACGTGCACC
1	GAAABCTWHGVGYAAY	NC_002516.2	3071717	3071732	-	883636	3.98e-05	1	GAAGACGACGCGCAAC
1	GAAABCTWHGVGYAAY	NC_002516.2	3247812	3247827	-	883636	3.98e-05	1	GAACACCTCGCGCAAC
1	GAAABCTWHGVGYAAY	NC_002516.2	3417971	3417986	+	883636	3.98e-05	1	GGCAACTACGCGCAAC
1	GAAABCTWHGVGYAAY	NC_002516.2	3707007	3707022	+	883636	3.98e-05	1	GAAGCCGTGGCGCAAC
1	GAAABCTWHGVGYAAY	NC_002516.2	3925137	3925152	+	883636	3.98e-05	1	GAAGCCCAGGCGCAAC
1	GAAABCTWHGVGYAAY	NC_002516.2	4146986	4147001	-	883636	3.98e-05	1	GAGACCGTGGCGCAAC
1	GAAABCTWHGVGYAAY	NC_002516.2	4259395	4259410	-	883636	3.98e-05	1	GAAGGCTACGTGCACC
1	GAAABCTWHGVGYAAY	NC_002516.2	4263583	4263598	+	883636	3.98e-05	1	GAAACCGAGGCGCAGC
1	GAAABCTWHGVGYAAY	NC_002516.2	4518358	4518373	+	883636	3.98e-05	1	GACGCCTTCGTGCAAC
1	GAAABCTWHGVGYAAY	NC_002516.2	4796992	4797007	+	883636	3.98e-05	1	GCCACCTTCGTGCAAC
1	GAAABCTWHGVGYAAY	NC_002516.2	4797025	4797040	+	883636	3.98e-05	1	GAAAGCCAGGCGCAGC
1	GAAABCTWHGVGYAAY	NC_002516.2	4902835	4902850	+	883636	3.98e-05	1	GAAACCCTGGCGCAGC
1	GAAABCTWHGVGYAAY	NC_002516.2	5700679	5700694	+	883636	3.98e-05	1	GAAAGCCTGGCGCAGC
1	GAAABCTWHGVGYAAY	NC_002516.2	5975857	5975872	+	883636	3.98e-05	1	GAACGCCAGGCGCAAC
1	GAAABCTWHGVGYAAY	NC_002516.2	6013638	6013653	-	883636	3.98e-05	1	GAAGGCCAGGCGCAAC
1	GAAABCTWHGVGYAAY	NC_002516.2	1617368	1617383	+	872727	4.01e-05	1	GAATTCTATGTGAAAT
1	GAAABCTWHGVGYAAY	NC_002516.2	1045746	1045761	+	871515	4.1e-05	1	GAAACCTGATTGTAAT
1	GAAABCTWHGVGYAAY	NC_002516.2	5844512	5844527	-	871515	4.1e-05	1	GAAAACTTCAAGAAAT
1	GAAABCTWHGVGYAAY	NC_002516.2	245936	245951	+	870909	4.21e-05	1	GAAAGCTGAGGGTCAG
1	GAAABCTWHGVGYAAY	NC_002516.2	919701	919716	-	870909	4.21e-05	1	GAAAGCGGAGAGGAAC
1	GAAABCTWHGVGYAAY	NC_002516.2	1239606	1239621	+	870909	4.21e-05	1	GAAATCTGCGAGCAGG
1	GAAABCTWHGVGYAAY	NC_002516.2	1603089	1603104	-	870909	4.21e-05	1	GAAATCGCTGCGGAAC
1	GAAABCTWHGVGYAAY	NC_002516.2	1971505	1971520	-	870909	4.21e-05	1	GAACGCTTCGAGGAAG
1	GAAABCTWHGVGYAAY	NC_002516.2	2239541	2239556	+	870909	4.21e-05	1	GAAATCTGTGCGGTAC
1	GAAABCTWHGVGYAAY	NC_002516.2	2969626	2969641	+	870909	4.21e-05	1	GAAACCCTCGAGGAAA
1	GAAABCTWHGVGYAAY	NC_002516.2	3973914	3973929	+	870909	4.21e-05	1	GAAACCTTCGAGGAGA
1	GAAABCTWHGVGYAAY	NC_002516.2	5060546	5060561	-	870909	4.21e-05	1	GAAACCTATGCGGAGG
1	GAAABCTWHGVGYAAY	NC_002516.2	5500210	5500225	+	870909	4.21e-05	1	GAAATCCTCGGGGAAG
1	GAAABCTWHGVGYAAY	NC_002516.2	3255428	3255443	-	869697	4.25e-05	1	GAAACGTCTGCGCAAG
1	GAAABCTWHGVGYAAY	NC_002516.2	6259582	6259597	-	869697	4.25e-05	1	GAAACCTGTGGAAAAC
1	GAAABCTWHGVGYAAY	NC_002516.2	420734	420749	+	85697	4.4e-05	1	GAAGCCTACGTGCACT
1	GAAABCTWHGVGYAAY	NC_002516.2	683827	683842	+	85697	4.4e-05	1	GAACGCCAGGAGCAAC
1	GAAABCTWHGVGYAAY	NC_002516.2	687820	687835	-	85697	4.4e-05	1	GAAGCCTTGGAGCAGC
1	GAAABCTWHGVGYAAY	NC_002516.2	886877	886892	+	85697	4.4e-05	1	GAACCCTTGGAGCACC
1	GAAABCTWHGVGYAAY	NC_002516.2	1182977	1182992	+	85697	4.4e-05	1	GAATTCTTGGGGCACC
1	GAAABCTWHGVGYAAY	NC_002516.2	1463802	1463817	+	85697	4.4e-05	1	GAGACCAAGGAGCAAC
1	GAAABCTWHGVGYAAY	NC_002516.2	1529078	1529093	-	85697	4.4e-05	1	GAAGACTATGCGCGAC
1	GAAABCTWHGVGYAAY	NC_002516.2	2101386	2101401	-	85697	4.4e-05	1	GAAATCCTCGTGCATC
1	GAAABCTWHGVGYAAY	NC_002516.2	2354288	2354303	-	85697	4.4e-05	1	GAACTCCTGGCGCAAC
1	GAAABCTWHGVGYAAY	NC_002516.2	2459456	2459471	+	85697	4.4e-05	1	GAACTCGAGGCGCAAC
1	GAAABCTWHGVGYAAY	NC_002516.2	3125924	3125939	-	85697	4.4e-05	1	GACAGCCTGGAGCAAC
1	GAAABCTWHGVGYAAY	NC_002516.2	3646941	3646956	-	85697	4.4e-05	1	GAGCACTATGCGCAAC
1	GAAABCTWHGVGYAAY	NC_002516.2	4065974	4065989	+	85697	4.4e-05	1	GAAGGCCTGGCGCAAT
1	GAAABCTWHGVGYAAY	NC_002516.2	4234778	4234793	-	85697	4.4e-05	1	GAGAGCCAGGAGCAAC
1	GAAABCTWHGVGYAAY	NC_002516.2	4642353	4642368	+	85697	4.4e-05	1	GAAAGCGAGGCGCAGT
1	GAAABCTWHGVGYAAY	NC_002516.2	4731407	4731422	-	85697	4.4e-05	1	GAAGCCCTGGCGCAAT
1	GAAABCTWHGVGYAAY	NC_002516.2	5005167	5005182	+	85697	4.4e-05	1	GAAATCCAGGCGCAGC
1	GAAABCTWHGVGYAAY	NC_002516.2	5038908	5038923	+	85697	4.4e-05	1	GAAACCAACGTGTGAC
1	GAAABCTWHGVGYAAY	NC_002516.2	5392918	5392933	-	85697	4.4e-05	1	GATAGCGAGGAGCAAC
1	GAAABCTWHGVGYAAY	NC_002516.2	117931	117946	-	855758	4.47e-05	1	GAAAGATAGGCGCCAC
1	GAAABCTWHGVGYAAY	NC_002516.2	596522	596537	-	855758	4.47e-05	1	GAGAACTACCCGCAAC
1	GAAABCTWHGVGYAAY	NC_002516.2	637002	637017	-	855758	4.47e-05	1	GAAAACATCGGACAAC
1	GAAABCTWHGVGYAAY	NC_002516.2	2657285	2657300	-	855758	4.47e-05	1	GAAACCTTCTTGCCAC
1	GAAABCTWHGVGYAAY	NC_002516.2	2759673	2759688	+	855758	4.47e-05	1	GAAGCCTAGAGGCAAC
1	GAAABCTWHGVGYAAY	NC_002516.2	3075021	3075036	+	855758	4.47e-05	1	GAAGGCTTCCTGCAAC
1	GAAABCTWHGVGYAAY	NC_002516.2	3110893	3110908	-	855758	4.47e-05	1	GAAAGCATGCGGCAAC
1	GAAABCTWHGVGYAAY	NC_002516.2	4978280	4978295	+	855758	4.47e-05	1	GAAACCGACCTGCAAC
1	GAAABCTWHGVGYAAY	NC_002516.2	5368092	5368107	+	855758	4.47e-05	1	GAAAACTTCAGGCCAC
1	GAAABCTWHGVGYAAY	NC_002516.2	5368927	5368942	+	855758	4.47e-05	1	TAGACCTTGGCGCAAC
1	GAAABCTWHGVGYAAY	NC_002516.2	5916999	5917014	+	855758	4.47e-05	1	GAAGCGTTCGTGCAAC
1	GAAABCTWHGVGYAAY	NC_002516.2	5936435	5936450	-	855758	4.47e-05	1	GAAGCGTTGGCGCAAC
1	GAAABCTWHGVGYAAY	NC_002516.2	427015	427030	+	855152	4.48e-05	1	GGATGCTGCGGGCAAC
1	GAAABCTWHGVGYAAY	NC_002516.2	435836	435851	-	855152	4.48e-05	1	GAACGCGCCGCGCAAC
1	GAAABCTWHGVGYAAY	NC_002516.2	647027	647042	-	855152	4.48e-05	1	GAAACCCGCGGGCATC
1	GAAABCTWHGVGYAAY	NC_002516.2	792477	792492	+	855152	4.48e-05	1	GAAGGCGGCGGGCAAC
1	GAAABCTWHGVGYAAY	NC_002516.2	945443	945458	+	855152	4.48e-05	1	GATAGCTGCGGGCGAC
1	GAAABCTWHGVGYAAY	NC_002516.2	1157407	1157422	+	855152	4.48e-05	1	GAACGCGCCGGGCAAC
1	GAAABCTWHGVGYAAY	NC_002516.2	1355798	1355813	+	855152	4.48e-05	1	GAAAGCGCCGGGCGAC
1	GAAABCTWHGVGYAAY	NC_002516.2	1371852	1371867	+	855152	4.48e-05	1	GAAAGCCCCGCGCAGC
1	GAAABCTWHGVGYAAY	NC_002516.2	1441259	1441274	-	855152	4.48e-05	1	GAACCCTCCGGGCAGC
1	GAAABCTWHGVGYAAY	NC_002516.2	2592310	2592325	-	855152	4.48e-05	1	GAAACCTGCGCGCCGC
1	GAAABCTWHGVGYAAY	NC_002516.2	3015269	3015284	+	855152	4.48e-05	1	GAAACCCCCGCGCCAC
1	GAAABCTWHGVGYAAY	NC_002516.2	3127996	3128011	+	855152	4.48e-05	1	GCATCCTCCGCGCAAC
1	GAAABCTWHGVGYAAY	NC_002516.2	3226074	3226089	-	855152	4.48e-05	1	GAATCCGGCGGGCAAC
1	GAAABCTWHGVGYAAY	NC_002516.2	3288854	3288869	+	855152	4.48e-05	1	GAAACCGCCGCGCACC
1	GAAABCTWHGVGYAAY	NC_002516.2	3442361	3442376	-	855152	4.48e-05	1	GAACGCGCCGCGCAAC
1	GAAABCTWHGVGYAAY	NC_002516.2	4210793	4210808	+	855152	4.48e-05	1	GAAGGCTCCGCGCAGC
1	GAAABCTWHGVGYAAY	NC_002516.2	5064903	5064918	+	855152	4.48e-05	1	GAAGGCCGCGCGCAAC
1	GAAABCTWHGVGYAAY	NC_002516.2	5301770	5301785	-	855152	4.48e-05	1	GAAGGCGCCGCGCAAC
1	GAAABCTWHGVGYAAY	NC_002516.2	5563973	5563988	+	855152	4.48e-05	1	GGAAGCGCCGCGCAAC
1	GAAABCTWHGVGYAAY	NC_002516.2	273862	273877	+	844242	4.59e-05	1	GAAATCTTCGAGAACG
1	GAAABCTWHGVGYAAY	NC_002516.2	467213	467228	-	844242	4.59e-05	1	GACATCTTCGAGGAAG
1	GAAABCTWHGVGYAAY	NC_002516.2	689938	689953	-	844242	4.59e-05	1	GAAATCGAAGGGGAAG
1	GAAABCTWHGVGYAAY	NC_002516.2	2909689	2909704	+	844242	4.59e-05	1	GAAATCTGCGAGATAT
1	GAAABCTWHGVGYAAY	NC_002516.2	5653745	5653760	-	844242	4.59e-05	1	GAAATCGTCGAGGAAG
1	GAAABCTWHGVGYAAY	NC_002516.2	5690833	5690848	-	844242	4.59e-05	1	GAACTCTTCGAGGAAG
1	GAAABCTWHGVGYAAY	NC_002516.2	1254771	1254786	+	84303	4.68e-05	1	GAAACCTGTGGATAAA
1	GAAABCTWHGVGYAAY	NC_002516.2	1279681	1279696	-	84303	4.68e-05	1	GAAACGTATGCGGAAG
1	GAAABCTWHGVGYAAY	NC_002516.2	2514900	2514915	-	84303	4.68e-05	1	GAAACGTTCGAGGAAG
1	GAAABCTWHGVGYAAY	NC_002516.2	3894014	3894029	+	84303	4.68e-05	1	GAAAGCTGCGAAAAAT
1	GAAABCTWHGVGYAAY	NC_002516.2	4771464	4771479	-	84303	4.68e-05	1	GAAACCTTCGAAAAAG
1	GAAABCTWHGVGYAAY	NC_002516.2	6217217	6217232	-	84303	4.68e-05	1	GAAAGTTGTGCGAAAT
1	GAAABCTWHGVGYAAY	NC_002516.2	20986	21001	+	830303	4.94e-05	1	GAAGACGATGCGCAAT
1	GAAABCTWHGVGYAAY	NC_002516.2	498573	498588	+	830303	4.94e-05	1	GATCTCTTCGTGCAAT
1	GAAABCTWHGVGYAAY	NC_002516.2	612415	612430	+	830303	4.94e-05	1	GAAATCCTGGAGCAGC
1	GAAABCTWHGVGYAAY	NC_002516.2	824289	824304	-	830303	4.94e-05	1	GAAAGCTTGGCGTCTT
1	GAAABCTWHGVGYAAY	NC_002516.2	1096921	1096936	-	830303	4.94e-05	1	GAACCCTAGGAGCCAT
1	GAAABCTWHGVGYAAY	NC_002516.2	1451610	1451625	+	830303	4.94e-05	1	GAACGCGTGGAGCAAT
1	GAAABCTWHGVGYAAY	NC_002516.2	1458875	1458890	+	830303	4.94e-05	1	GAATACCTCGAGCAAT
1	GAAABCTWHGVGYAAY	NC_002516.2	2559217	2559232	-	830303	4.94e-05	1	GAACTCTTCGTGCAGT
1	GAAABCTWHGVGYAAY	NC_002516.2	2616775	2616790	+	830303	4.94e-05	1	GAAATCAAGGCGCAGT
1	GAAABCTWHGVGYAAY	NC_002516.2	2671332	2671347	-	830303	4.94e-05	1	GAAGTCGAAGTGCAAC
1	GAAABCTWHGVGYAAY	NC_002516.2	3126375	3126390	+	830303	4.94e-05	1	GAAGACCTTGAGCAAC
1	GAAABCTWHGVGYAAY	NC_002516.2	4107700	4107715	+	830303	4.94e-05	1	GAACGCCAGGAGCAAT
1	GAAABCTWHGVGYAAY	NC_002516.2	4120836	4120851	-	830303	4.94e-05	1	GAAAGCTTGGGGTTCT
1	GAAABCTWHGVGYAAY	NC_002516.2	4241210	4241225	-	830303	4.94e-05	1	GAAATCGTAGTGCCAC
1	GAAABCTWHGVGYAAY	NC_002516.2	5284326	5284341	+	830303	4.94e-05	1	GAAAACGTAGCGCGAT
1	GAAABCTWHGVGYAAY	NC_002516.2	5774406	5774421	+	830303	4.94e-05	1	GAAACCGAGGAGTACC
1	GAAABCTWHGVGYAAY	NC_002516.2	304533	304548	-	829091	5.26e-05	1	GAGACCTTGCAGCAAC
1	GAAABCTWHGVGYAAY	NC_002516.2	1026588	1026603	-	829091	5.26e-05	1	GAAACCTTCGTCCACT
1	GAAABCTWHGVGYAAY	NC_002516.2	1198749	1198764	-	829091	5.26e-05	1	GAAAGCCTGCGGTAAC
1	GAAABCTWHGVGYAAY	NC_002516.2	1907468	1907483	-	829091	5.26e-05	1	GAAATCCTCGTTCAAC
1	GAAABCTWHGVGYAAY	NC_002516.2	2405625	2405640	-	829091	5.26e-05	1	GAACACTATCCGCAAC
1	GAAABCTWHGVGYAAY	NC_002516.2	2975206	2975221	+	829091	5.26e-05	1	GAAAACCTCGGCCAAT
1	GAAABCTWHGVGYAAY	NC_002516.2	3166424	3166439	-	829091	5.26e-05	1	GAAAACCTACGGCAAC
1	GAAABCTWHGVGYAAY	NC_002516.2	3197245	3197260	+	829091	5.26e-05	1	GAAACCGAGGAACAAC
1	GAAABCTWHGVGYAAY	NC_002516.2	3565114	3565129	+	829091	5.26e-05	1	GAATGCTTGCGGCAAT
1	GAAABCTWHGVGYAAY	NC_002516.2	3670932	3670947	-	829091	5.26e-05	1	GAACACTTCTGGCAAT
1	GAAABCTWHGVGYAAY	NC_002516.2	3778815	3778830	-	829091	5.26e-05	1	GAAAATTATGCGCAGC
1	GAAABCTWHGVGYAAY	NC_002516.2	4426317	4426332	+	829091	5.26e-05	1	GAAACGCTGGCGCAAT
1	GAAABCTWHGVGYAAY	NC_002516.2	5434029	5434044	+	829091	5.26e-05	1	GAAAAGGTCGCGCAAT
1	GAAABCTWHGVGYAAY	NC_002516.2	5623175	5623190	-	829091	5.26e-05	1	GAACACTTCGCTCAAT
1	GAAABCTWHGVGYAAY	NC_002516.2	5628060	5628075	-	829091	5.26e-05	1	GAAACGCTGGCGTAAC
1	GAAABCTWHGVGYAAY	NC_002516.2	23718	23733	+	828485	5.4e-05	1	GAAAGCGTCGGGCACG
1	GAAABCTWHGVGYAAY	NC_002516.2	141129	141144	+	828485	5.4e-05	1	GAAACCCTCGGGCAGA
1	GAAABCTWHGVGYAAY	NC_002516.2	168677	168692	-	828485	5.4e-05	1	GAAGGCGTCGCGGAAC
1	GAAABCTWHGVGYAAY	NC_002516.2	240860	240875	+	828485	5.4e-05	1	GATACCGCCGAGCAAC
1	GAAABCTWHGVGYAAY	NC_002516.2	268421	268436	-	828485	5.4e-05	1	GAAGGCTCAGGGCACC
1	GAAABCTWHGVGYAAY	NC_002516.2	452396	452411	+	828485	5.4e-05	1	GAAGCCTCCGAGCACC
1	GAAABCTWHGVGYAAY	NC_002516.2	540388	540403	+	828485	5.4e-05	1	GAACCCTGCGAGCAGC
1	GAAABCTWHGVGYAAY	NC_002516.2	549570	549585	+	828485	5.4e-05	1	GCAACCGCCGAGCAAC
1	GAAABCTWHGVGYAAY	NC_002516.2	551897	551912	+	828485	5.4e-05	1	GAGGCCTGCGGGCAAT
1	GAAABCTWHGVGYAAY	NC_002516.2	645448	645463	+	828485	5.4e-05	1	GAAGGCTTCGCGCACG
1	GAAABCTWHGVGYAAY	NC_002516.2	713265	713280	-	828485	5.4e-05	1	GAAACCGCCGGGTCAC
1	GAAABCTWHGVGYAAY	NC_002516.2	746680	746695	-	828485	5.4e-05	1	GACACCTTCGCGAACC
1	GAAABCTWHGVGYAAY	NC_002516.2	757595	757610	+	828485	5.4e-05	1	GACAGCTACGGGCAGA
1	GAAABCTWHGVGYAAY	NC_002516.2	771541	771556	+	828485	5.4e-05	1	GAAACCCGCGCGCAGT
1	GAAABCTWHGVGYAAY	NC_002516.2	789620	789635	-	828485	5.4e-05	1	GAATGCTTCGCGCACG
1	GAAABCTWHGVGYAAY	NC_002516.2	831988	832003	-	828485	5.4e-05	1	GCAAGCTGCGAGCACC
1	GAAABCTWHGVGYAAY	NC_002516.2	920608	920623	-	828485	5.4e-05	1	GAACGCTCCGCGCGAT
1	GAAABCTWHGVGYAAY	NC_002516.2	931157	931172	-	828485	5.4e-05	1	GCAAGCGCTGGGCAAC
1	GAAABCTWHGVGYAAY	NC_002516.2	1072057	1072072	+	828485	5.4e-05	1	GCGACCTGCGCGTAAC
1	GAAABCTWHGVGYAAY	NC_002516.2	1085396	1085411	-	828485	5.4e-05	1	GATACCTTCGCGGACC
1	GAAABCTWHGVGYAAY	NC_002516.2	1102603	1102618	-	828485	5.4e-05	1	GAAACCGGCGCGTACC
1	GAAABCTWHGVGYAAY	NC_002516.2	1144343	1144358	-	828485	5.4e-05	1	GAAACCGGCGAGCATC
1	GAAABCTWHGVGYAAY	NC_002516.2	1156399	1156414	+	828485	5.4e-05	1	GACCCCTGAGCGCAAC
1	GAAABCTWHGVGYAAY	NC_002516.2	1211388	1211403	-	828485	5.4e-05	1	GAAACCTCAGCGCGGC
1	GAAABCTWHGVGYAAY	NC_002516.2	1211560	1211575	+	828485	5.4e-05	1	GAAACCGGTGGGCACC
1	GAAABCTWHGVGYAAY	NC_002516.2	1271884	1271899	+	828485	5.4e-05	1	GAAAGCTACGCGCTGG
1	GAAABCTWHGVGYAAY	NC_002516.2	1288772	1288787	-	828485	5.4e-05	1	GAAGGCATCGCGGAAC
1	GAAABCTWHGVGYAAY	NC_002516.2	1306221	1306236	+	828485	5.4e-05	1	GAAAGCGTCGCGCAGA
1	GAAABCTWHGVGYAAY	NC_002516.2	1416484	1416499	-	828485	5.4e-05	1	GAAGGCGCCGAGCAAC
1	GAAABCTWHGVGYAAY	NC_002516.2	1570665	1570680	-	828485	5.4e-05	1	GAACCCTTCGCGGGAC
1	GAAABCTWHGVGYAAY	NC_002516.2	1719906	1719921	-	828485	5.4e-05	1	GAAGTCTCCGCGCATC
1	GAAABCTWHGVGYAAY	NC_002516.2	1721319	1721334	-	828485	5.4e-05	1	GGACGCTCAGGGCAAC
1	GAAABCTWHGVGYAAY	NC_002516.2	1784938	1784953	+	828485	5.4e-05	1	GAACGCCGCGGGCAAT
1	GAAABCTWHGVGYAAY	NC_002516.2	1798991	1799006	+	828485	5.4e-05	1	GAAATCTGCGCGCTGC
1	GAAABCTWHGVGYAAY	NC_002516.2	1801318	1801333	-	828485	5.4e-05	1	GAAACCGACGCGCAGG
1	GAAABCTWHGVGYAAY	NC_002516.2	1970988	1971003	+	828485	5.4e-05	1	GAAACCGTCGCGCATG
1	GAAABCTWHGVGYAAY	NC_002516.2	1986832	1986847	+	828485	5.4e-05	1	GGAAGCGGCGGGTAAC
1	GAAABCTWHGVGYAAY	NC_002516.2	2001731	2001746	-	828485	5.4e-05	1	GAAAGCGCTGCGCGAC
1	GAAABCTWHGVGYAAY	NC_002516.2	2040358	2040373	+	828485	5.4e-05	1	GGACCCTGCGGGCAAT
1	GAAABCTWHGVGYAAY	NC_002516.2	2121658	2121673	-	828485	5.4e-05	1	GAAATCGCCGCGCAGC
1	GAAABCTWHGVGYAAY	NC_002516.2	2135284	2135299	+	828485	5.4e-05	1	GAGATCGCCGCGCAAC
1	GAAABCTWHGVGYAAY	NC_002516.2	2292625	2292640	+	828485	5.4e-05	1	GAACGCTTCGGGCAGG
1	GAAABCTWHGVGYAAY	NC_002516.2	2318092	2318107	+	828485	5.4e-05	1	GAAATCAGCGCGCACC
1	GAAABCTWHGVGYAAY	NC_002516.2	2509420	2509435	+	828485	5.4e-05	1	GAAAGCGCCGAGCAGC
1	GAAABCTWHGVGYAAY	NC_002516.2	2540574	2540589	+	828485	5.4e-05	1	GAACGCTTCGCGCCAG
1	GAAABCTWHGVGYAAY	NC_002516.2	2686267	2686282	+	828485	5.4e-05	1	GAAGCCGCCGAGCAAC
1	GAAABCTWHGVGYAAY	NC_002516.2	2699114	2699129	+	828485	5.4e-05	1	GATACCTACGGGCACA
1	GAAABCTWHGVGYAAY	NC_002516.2	2954541	2954556	-	828485	5.4e-05	1	GCAAGCCGAGCGCAAC
1	GAAABCTWHGVGYAAY	NC_002516.2	3011268	3011283	+	828485	5.4e-05	1	GAAAGCCCAGGGCATC
1	GAAABCTWHGVGYAAY	NC_002516.2	3157724	3157739	+	828485	5.4e-05	1	GACAGCTACGGGCACG
1	GAAABCTWHGVGYAAY	NC_002516.2	3238448	3238463	+	828485	5.4e-05	1	GAATGCGGCGCGCAAT
1	GAAABCTWHGVGYAAY	NC_002516.2	3262771	3262786	+	828485	5.4e-05	1	GAAACCCCCGAGCAGC
1	GAAABCTWHGVGYAAY	NC_002516.2	3279364	3279379	+	828485	5.4e-05	1	GGAACCTACGCGCGAA
1	GAAABCTWHGVGYAAY	NC_002516.2	3285274	3285289	+	828485	5.4e-05	1	GAAGCCGCTGCGCAAC
1	GAAABCTWHGVGYAAY	NC_002516.2	3419155	3419170	+	828485	5.4e-05	1	GAAAGCCTCGGGCACA
1	GAAABCTWHGVGYAAY	NC_002516.2	3488946	3488961	+	828485	5.4e-05	1	GAAGCCCTCGCGGAAC
1	GAAABCTWHGVGYAAY	NC_002516.2	3559584	3559599	-	828485	5.4e-05	1	GAAATCGGCGGGCGAC
1	GAAABCTWHGVGYAAY	NC_002516.2	3670715	3670730	+	828485	5.4e-05	1	GAATGCCTCGGGCAAA
1	GAAABCTWHGVGYAAY	NC_002516.2	3772528	3772543	+	828485	5.4e-05	1	GAACCCAACGGGCAAA
1	GAAABCTWHGVGYAAY	NC_002516.2	3885385	3885400	+	828485	5.4e-05	1	GAAACCGGCGCGTCAC
1	GAAABCTWHGVGYAAY	NC_002516.2	4067183	4067198	+	828485	5.4e-05	1	GAAAGCTTCGGGCCCG
1	GAAABCTWHGVGYAAY	NC_002516.2	4382289	4382304	+	828485	5.4e-05	1	GATACCTTCGGGATAC
1	GAAABCTWHGVGYAAY	NC_002516.2	4446201	4446216	+	828485	5.4e-05	1	GCAAGCTGCGCGCACT
1	GAAABCTWHGVGYAAY	NC_002516.2	4575961	4575976	-	828485	5.4e-05	1	GAAGGCGACGCGGAAC
1	GAAABCTWHGVGYAAY	NC_002516.2	4696904	4696919	+	828485	5.4e-05	1	GAACGCGCTGGGCAAC
1	GAAABCTWHGVGYAAY	NC_002516.2	4778191	4778206	+	828485	5.4e-05	1	GAACGCTACGCGCATG
1	GAAABCTWHGVGYAAY	NC_002516.2	4847469	4847484	-	828485	5.4e-05	1	GAAAGCCGCGGGCGAT
1	GAAABCTWHGVGYAAY	NC_002516.2	5020890	5020905	+	828485	5.4e-05	1	GGTAGCTGAGCGCAAC
1	GAAABCTWHGVGYAAY	NC_002516.2	5074838	5074853	+	828485	5.4e-05	1	GAAGGCCTCGGGGAAC
1	GAAABCTWHGVGYAAY	NC_002516.2	5157042	5157057	+	828485	5.4e-05	1	GGAACCGCTGCGCAAC
1	GAAABCTWHGVGYAAY	NC_002516.2	5200799	5200814	+	828485	5.4e-05	1	GAAATCTCCGCGCTGC
1	GAAABCTWHGVGYAAY	NC_002516.2	5202988	5203003	+	828485	5.4e-05	1	GAACGCCTCGCGGAAC
1	GAAABCTWHGVGYAAY	NC_002516.2	5208703	5208718	+	828485	5.4e-05	1	GAAAGCCGTGGGCATC
1	GAAABCTWHGVGYAAY	NC_002516.2	5274187	5274202	-	828485	5.4e-05	1	GAAGCCTACGGGCATG
1	GAAABCTWHGVGYAAY	NC_002516.2	5423024	5423039	+	828485	5.4e-05	1	GGAAGCGACGCGCAAG
1	GAAABCTWHGVGYAAY	NC_002516.2	5643575	5643590	+	828485	5.4e-05	1	GAGAGCGCCGAGCAAC
1	GAAABCTWHGVGYAAY	NC_002516.2	5723440	5723455	+	828485	5.4e-05	1	GAATCCTTCGCGAACC
1	GAAABCTWHGVGYAAY	NC_002516.2	5841964	5841979	-	828485	5.4e-05	1	GACACCTACGCGCACA
1	GAAABCTWHGVGYAAY	NC_002516.2	5992104	5992119	+	828485	5.4e-05	1	GAACTCGGCGGGCAAC
1	GAAABCTWHGVGYAAY	NC_002516.2	6063752	6063767	+	828485	5.4e-05	1	GAACGCATCGCGCAAG
1	GAAABCTWHGVGYAAY	NC_002516.2	5423993	5424008	+	827879	5.42e-05	1	AAAACCTTCATGCAAC
1	GAAABCTWHGVGYAAY	NC_002516.2	451375	451390	+	827273	5.45e-05	1	GAAGGATGCGCGCAAC
1	GAAABCTWHGVGYAAY	NC_002516.2	755224	755239	-	827273	5.45e-05	1	GAAAGCGCCCGGCAAC
1	GAAABCTWHGVGYAAY	NC_002516.2	2254139	2254154	+	827273	5.45e-05	1	GAAAGCCCCGGACAAC
1	GAAABCTWHGVGYAAY	NC_002516.2	2488896	2488911	-	827273	5.45e-05	1	GAAAGCCGCCGGCAAC
1	GAAABCTWHGVGYAAY	NC_002516.2	2784930	2784945	+	827273	5.45e-05	1	GAAACTGCCGCGCAAC
1	GAAABCTWHGVGYAAY	NC_002516.2	2956593	2956608	-	827273	5.45e-05	1	GAAACCGCCGGCCAAC
1	GAAABCTWHGVGYAAY	NC_002516.2	3933494	3933509	+	827273	5.45e-05	1	GAAACAGCCGCGCAAC
1	GAAABCTWHGVGYAAY	NC_002516.2	4020932	4020947	-	827273	5.45e-05	1	GAATCCTCCTGGCAAC
1	GAAABCTWHGVGYAAY	NC_002516.2	4547641	4547656	+	827273	5.45e-05	1	GAAAGGTGCGGGCATC
1	GAAABCTWHGVGYAAY	NC_002516.2	4675952	4675967	+	827273	5.45e-05	1	GAACGCTCCTGGCAAC
1	GAAABCTWHGVGYAAY	NC_002516.2	3498352	3498367	+	816364	5.53e-05	1	CAAATCTGTGGGTAAG
1	GAAABCTWHGVGYAAY	NC_002516.2	3567461	3567476	+	816364	5.53e-05	1	GAAATCTCTCCGAAAT
1	GAAABCTWHGVGYAAY	NC_002516.2	3950191	3950206	-	816364	5.53e-05	1	GAAATATAAGGGAAAA
1	GAAABCTWHGVGYAAY	NC_002516.2	5252354	5252369	+	816364	5.53e-05	1	GAAACGTTTGAGGAAG
1	GAAABCTWHGVGYAAY	NC_002516.2	288920	288935	+	803636	5.72e-05	1	GAAAGCTTTGTGTTGT
1	GAAABCTWHGVGYAAY	NC_002516.2	1247235	1247250	+	803636	5.72e-05	1	GAAAGCCTTGTGTATT
1	GAAABCTWHGVGYAAY	NC_002516.2	3706545	3706560	-	803636	5.72e-05	1	GACATCGAAGTGTAAC
1	GAAABCTWHGVGYAAY	NC_002516.2	5982880	5982895	+	803636	5.72e-05	1	GACATCCATGTGCAAT
1	GAAABCTWHGVGYAAY	NC_002516.2	42864	42879	+	802424	6.26e-05	1	GAAAACCTTGCTTAAC
1	GAAABCTWHGVGYAAY	NC_002516.2	2054916	2054931	-	802424	6.26e-05	1	GAACCCTTGCAGTAAC
1	GAAABCTWHGVGYAAY	NC_002516.2	2778839	2778854	-	802424	6.26e-05	1	GAAAACCTTGCTTAAC
1	GAAABCTWHGVGYAAY	NC_002516.2	2822088	2822103	-	802424	6.26e-05	1	GACAACTATCCGCAAT
1	GAAABCTWHGVGYAAY	NC_002516.2	4433361	4433376	+	802424	6.26e-05	1	GAAATATTGGAGCACC
1	GAAABCTWHGVGYAAY	NC_002516.2	4569334	4569349	+	802424	6.26e-05	1	GAAACCTTCTTGTCAT
1	GAAABCTWHGVGYAAY	NC_002516.2	6171688	6171703	-	802424	6.26e-05	1	GAAAATCAAGGGCAAT
1	GAAABCTWHGVGYAAY	NC_002516.2	62910	62925	+	801818	6.74e-05	1	GAAAGCTCCGGGTCGT
1	GAAABCTWHGVGYAAY	NC_002516.2	104693	104708	+	801818	6.74e-05	1	GAAACCGTCGAGCACG
1	GAAABCTWHGVGYAAY	NC_002516.2	167421	167436	-	801818	6.74e-05	1	GAAGTCGCTGGGCAAC
1	GAAABCTWHGVGYAAY	NC_002516.2	190926	190941	-	801818	6.74e-05	1	GAAGCCGAAGCGGAAC
1	GAAABCTWHGVGYAAY	NC_002516.2	318216	318231	+	801818	6.74e-05	1	GTAAGCAGTGGGCAAT
1	GAAABCTWHGVGYAAY	NC_002516.2	405547	405562	-	801818	6.74e-05	1	GGAAGCGATGCGCAAG
1	GAAABCTWHGVGYAAY	NC_002516.2	471903	471918	-	801818	6.74e-05	1	GAAAGCCTCGCGTGAA
1	GAAABCTWHGVGYAAY	NC_002516.2	503763	503778	+	801818	6.74e-05	1	GAAGGCTTCGAGCACG
1	GAAABCTWHGVGYAAY	NC_002516.2	561926	561941	-	801818	6.74e-05	1	GAGGGCTTCGAGCAAG
1	GAAABCTWHGVGYAAY	NC_002516.2	643167	643182	+	801818	6.74e-05	1	GAATCCTCCGCGTGAT
1	GAAABCTWHGVGYAAY	NC_002516.2	661551	661566	-	801818	6.74e-05	1	GGAAGCTAAGCGAGAC
1	GAAABCTWHGVGYAAY	NC_002516.2	683385	683400	+	801818	6.74e-05	1	GACACCTTCGCGTATG
1	GAAABCTWHGVGYAAY	NC_002516.2	717715	717730	+	801818	6.74e-05	1	GAAACCGATGGGCTAG
1	GAAABCTWHGVGYAAY	NC_002516.2	784266	784281	+	801818	6.74e-05	1	GACAGCGTCGAGCAAG
1	GAAABCTWHGVGYAAY	NC_002516.2	789915	789930	-	801818	6.74e-05	1	GAACCCGCAGAGCAAC
1	GAAABCTWHGVGYAAY	NC_002516.2	881023	881038	+	801818	6.74e-05	1	GCAAGCGTCGAGCAAG
1	GAAABCTWHGVGYAAY	NC_002516.2	996967	996982	+	801818	6.74e-05	1	GAAGTCGGTGCGCAAC
1	GAAABCTWHGVGYAAY	NC_002516.2	1062474	1062489	-	801818	6.74e-05	1	GGAATCTCAGCGCAGC
1	GAAABCTWHGVGYAAY	NC_002516.2	1074334	1074349	+	801818	6.74e-05	1	GATAGCTTTGCGCCAG
1	GAAABCTWHGVGYAAY	NC_002516.2	1183400	1183415	+	801818	6.74e-05	1	GAAGTCGCTGCGCAAC
1	GAAABCTWHGVGYAAY	NC_002516.2	1265152	1265167	-	801818	6.74e-05	1	GACATCTTCGGGCAGG
1	GAAABCTWHGVGYAAY	NC_002516.2	1312724	1312739	+	801818	6.74e-05	1	GCAGGCTTCGAGGAAC
1	GAAABCTWHGVGYAAY	NC_002516.2	1319256	1319271	-	801818	6.74e-05	1	GAAACCGGTGCGCAGT
1	GAAABCTWHGVGYAAY	NC_002516.2	1321963	1321978	+	801818	6.74e-05	1	GAACTCTTCGCGCAGG
1	GAAABCTWHGVGYAAY	NC_002516.2	1439264	1439279	+	801818	6.74e-05	1	GAAAGCGACGAGCATG
1	GAAABCTWHGVGYAAY	NC_002516.2	1445629	1445644	-	801818	6.74e-05	1	GATAGCATCGAGGAAC
1	GAAABCTWHGVGYAAY	NC_002516.2	1479161	1479176	-	801818	6.74e-05	1	GAGATCATCGGGCAAA
1	GAAABCTWHGVGYAAY	NC_002516.2	1565604	1565619	-	801818	6.74e-05	1	GAAACCCTTGGGAATC
1	GAAABCTWHGVGYAAY	NC_002516.2	1592154	1592169	-	801818	6.74e-05	1	GAAGGCGACGGGGAAT
1	GAAABCTWHGVGYAAY	NC_002516.2	1601912	1601927	-	801818	6.74e-05	1	GCAATCGCAGGGCAAC
1	GAAABCTWHGVGYAAY	NC_002516.2	1655670	1655685	-	801818	6.74e-05	1	GAACGCCAAGGGCAAG
1	GAAABCTWHGVGYAAY	NC_002516.2	1680228	1680243	-	801818	6.74e-05	1	GAAACCTGTGCGTTTC
1	GAAABCTWHGVGYAAY	NC_002516.2	1720909	1720924	+	801818	6.74e-05	1	GAAGGCTTCGAGCAGG
1	GAAABCTWHGVGYAAY	NC_002516.2	1802738	1802753	+	801818	6.74e-05	1	GTAAGCGGTGCGCAAT
1	GAAABCTWHGVGYAAY	NC_002516.2	1814435	1814450	-	801818	6.74e-05	1	GAGGTCTTCGCGGAAC
1	GAAABCTWHGVGYAAY	NC_002516.2	1893833	1893848	+	801818	6.74e-05	1	GAAAGCATCGAGAAGC
1	GAAABCTWHGVGYAAY	NC_002516.2	1909425	1909440	-	801818	6.74e-05	1	GAAAGCGTAGCGATAC
1	GAAABCTWHGVGYAAY	NC_002516.2	1948020	1948035	-	801818	6.74e-05	1	GAGAGCCTTGCGCAAG
1	GAAABCTWHGVGYAAY	NC_002516.2	1970549	1970564	-	801818	6.74e-05	1	GAACGCAACGAGAAAC
1	GAAABCTWHGVGYAAY	NC_002516.2	2001332	2001347	-	801818	6.74e-05	1	GGAAGCCAAGGGCAAG
1	GAAABCTWHGVGYAAY	NC_002516.2	2062327	2062342	+	801818	6.74e-05	1	GAAGCCCTCGGGGAAT
1	GAAABCTWHGVGYAAY	NC_002516.2	2077985	2078000	-	801818	6.74e-05	1	GAACGCTTCGAGCACG
1	GAAABCTWHGVGYAAY	NC_002516.2	2127586	2127601	-	801818	6.74e-05	1	GAATCCCTTGCGAAAC
1	GAAABCTWHGVGYAAY	NC_002516.2	2148057	2148072	-	801818	6.74e-05	1	GGAAGCTGCGCGTACT
1	GAAABCTWHGVGYAAY	NC_002516.2	2217011	2217026	-	801818	6.74e-05	1	GTGACCTTCGAGCAAG
1	GAAABCTWHGVGYAAY	NC_002516.2	2418174	2418189	+	801818	6.74e-05	1	GAAGCCATCGAGCAAG
1	GAAABCTWHGVGYAAY	NC_002516.2	2527972	2527987	+	801818	6.74e-05	1	GCCATCTCCGCGCAAT
1	GAAABCTWHGVGYAAY	NC_002516.2	2571608	2571623	+	801818	6.74e-05	1	GAAATCGCCGAGCACC
1	GAAABCTWHGVGYAAY	NC_002516.2	2637366	2637381	+	801818	6.74e-05	1	GAAGTCCCTGCGCAAC
1	GAAABCTWHGVGYAAY	NC_002516.2	2698096	2698111	+	801818	6.74e-05	1	GAAACCGAAGGGAACC
1	GAAABCTWHGVGYAAY	NC_002516.2	2801564	2801579	-	801818	6.74e-05	1	GAAATCGTCGCGGAGC
1	GAAABCTWHGVGYAAY	NC_002516.2	2801982	2801997	+	801818	6.74e-05	1	GAAGGCATAGGGCAAG
1	GAAABCTWHGVGYAAY	NC_002516.2	2844986	2845001	-	801818	6.74e-05	1	GAAACCGTCGAGCAGG
1	GAAABCTWHGVGYAAY	NC_002516.2	2846607	2846622	+	801818	6.74e-05	1	GAAACCGTCGAGCACG
1	GAAABCTWHGVGYAAY	NC_002516.2	2871656	2871671	+	801818	6.74e-05	1	GAAGTCCTCGGGGAAC
1	GAAABCTWHGVGYAAY	NC_002516.2	2944681	2944696	+	801818	6.74e-05	1	GAGTTCTTCGGGGAAC
1	GAAABCTWHGVGYAAY	NC_002516.2	2952229	2952244	-	801818	6.74e-05	1	GTGATCTGCGAGCAAC
1	GAAABCTWHGVGYAAY	NC_002516.2	2973625	2973640	+	801818	6.74e-05	1	GAACTCCGAGGGCAAC
1	GAAABCTWHGVGYAAY	NC_002516.2	3029129	3029144	-	801818	6.74e-05	1	GAAAGCGAAGCGAACC
1	GAAABCTWHGVGYAAY	NC_002516.2	3040224	3040239	-	801818	6.74e-05	1	GTGATCTCCGGGCAAT
1	GAAABCTWHGVGYAAY	NC_002516.2	3050445	3050460	+	801818	6.74e-05	1	GCAACCGCCGAGCAAT
1	GAAABCTWHGVGYAAY	NC_002516.2	3124578	3124593	-	801818	6.74e-05	1	GAAAGCTTCGAGCCCG
1	GAAABCTWHGVGYAAY	NC_002516.2	3239206	3239221	-	801818	6.74e-05	1	GAAGGCTTCGAGGACC
1	GAAABCTWHGVGYAAY	NC_002516.2	3256737	3256752	+	801818	6.74e-05	1	GGAAGCTGCGGGTAGT
1	GAAABCTWHGVGYAAY	NC_002516.2	3276244	3276259	-	801818	6.74e-05	1	GAAAGCCACGAGCGAG
1	GAAABCTWHGVGYAAY	NC_002516.2	3279481	3279496	-	801818	6.74e-05	1	GAAGCCGTCGAGGAAC
1	GAAABCTWHGVGYAAY	NC_002516.2	3337290	3337305	-	801818	6.74e-05	1	GAAGGCTTCGAGCAGG
1	GAAABCTWHGVGYAAY	NC_002516.2	3362530	3362545	+	801818	6.74e-05	1	GAAGGCCAAGCGCAAG
1	GAAABCTWHGVGYAAY	NC_002516.2	3377736	3377751	+	801818	6.74e-05	1	GAAGTCCCTGCGCAAC
1	GAAABCTWHGVGYAAY	NC_002516.2	3710316	3710331	+	801818	6.74e-05	1	GCAAGCTGCGCGTCAT
1	GAAABCTWHGVGYAAY	NC_002516.2	3722752	3722767	+	801818	6.74e-05	1	GAAATCATCGGGGGAC
1	GAAABCTWHGVGYAAY	NC_002516.2	3741210	3741225	+	801818	6.74e-05	1	GAACTCTACGCGAAGC
1	GAAABCTWHGVGYAAY	NC_002516.2	3771824	3771839	-	801818	6.74e-05	1	GAAATCGCTGCGCTAC
1	GAAABCTWHGVGYAAY	NC_002516.2	3820282	3820297	+	801818	6.74e-05	1	GCAAGCAAAGCGCAAG
1	GAAABCTWHGVGYAAY	NC_002516.2	3826954	3826969	-	801818	6.74e-05	1	GAGATCGGCGAGCAAC
1	GAAABCTWHGVGYAAY	NC_002516.2	3854421	3854436	+	801818	6.74e-05	1	GAAATCGGTGCGCGAC
1	GAAABCTWHGVGYAAY	NC_002516.2	3862803	3862818	-	801818	6.74e-05	1	GAAGCCATCGAGGAAC
1	GAAABCTWHGVGYAAY	NC_002516.2	3867823	3867838	+	801818	6.74e-05	1	GAAACCGCTGAGCATC
1	GAAABCTWHGVGYAAY	NC_002516.2	3907255	3907270	+	801818	6.74e-05	1	GAATGCTTCGCGTATG
1	GAAABCTWHGVGYAAY	NC_002516.2	3935410	3935425	-	801818	6.74e-05	1	GAAATCGCCGCGCAGT
1	GAAABCTWHGVGYAAY	NC_002516.2	3937144	3937159	-	801818	6.74e-05	1	GAAGTCTGCGCGCCAT
1	GAAABCTWHGVGYAAY	NC_002516.2	3945673	3945688	+	801818	6.74e-05	1	GAATTCTTCGCGCAGG
1	GAAABCTWHGVGYAAY	NC_002516.2	4015890	4015905	-	801818	6.74e-05	1	GAAGTCGACGCGGAAC
1	GAAABCTWHGVGYAAY	NC_002516.2	4035102	4035117	+	801818	6.74e-05	1	GAATGCTTCGAGCAGA
1	GAAABCTWHGVGYAAY	NC_002516.2	4052392	4052407	-	801818	6.74e-05	1	GGAATCCTCGGGCAAG
1	GAAABCTWHGVGYAAY	NC_002516.2	4073462	4073477	-	801818	6.74e-05	1	GAAGCCTATGCGCAGG
1	GAAABCTWHGVGYAAY	NC_002516.2	4074454	4074469	-	801818	6.74e-05	1	GGAACCTGCGGGTGAT
1	GAAABCTWHGVGYAAY	NC_002516.2	4130080	4130095	-	801818	6.74e-05	1	GAACCCTTCGAGAACC
1	GAAABCTWHGVGYAAY	NC_002516.2	4164771	4164786	-	801818	6.74e-05	1	GAACGCCCTGGGCAAT
1	GAAABCTWHGVGYAAY	NC_002516.2	4223699	4223714	-	801818	6.74e-05	1	GAAAGCCGTGGGCGAT
1	GAAABCTWHGVGYAAY	NC_002516.2	4241458	4241473	-	801818	6.74e-05	1	GAAACCACCGAGCATT
1	GAAABCTWHGVGYAAY	NC_002516.2	4293149	4293164	-	801818	6.74e-05	1	GATGCCTTCGGGGAAT
1	GAAABCTWHGVGYAAY	NC_002516.2	4461318	4461333	-	801818	6.74e-05	1	GATATCGTCGCGCAAA
1	GAAABCTWHGVGYAAY	NC_002516.2	4511932	4511947	-	801818	6.74e-05	1	GAAATCGTCGGGATAC
1	GAAABCTWHGVGYAAY	NC_002516.2	4551421	4551436	-	801818	6.74e-05	1	GAAATCTTCGGGCCGG
1	GAAABCTWHGVGYAAY	NC_002516.2	4582527	4582542	+	801818	6.74e-05	1	GAAACCAATGCGCACA
1	GAAABCTWHGVGYAAY	NC_002516.2	4713548	4713563	+	801818	6.74e-05	1	GAAAGCATTGCGAATC
1	GAAABCTWHGVGYAAY	NC_002516.2	4805378	4805393	-	801818	6.74e-05	1	GAAAGCCATGCGCGAG
1	GAAABCTWHGVGYAAY	NC_002516.2	4807564	4807579	-	801818	6.74e-05	1	GAAACCCGCGAGCACT
1	GAAABCTWHGVGYAAY	NC_002516.2	5255346	5255361	-	801818	6.74e-05	1	GAAGGCGTCGAGGAAC
1	GAAABCTWHGVGYAAY	NC_002516.2	5338810	5338825	+	801818	6.74e-05	1	GAACTCTGCGCGCAGT
1	GAAABCTWHGVGYAAY	NC_002516.2	5385093	5385108	-	801818	6.74e-05	1	GAACGCTTCGAGCACG
1	GAAABCTWHGVGYAAY	NC_002516.2	5404556	5404571	+	801818	6.74e-05	1	GAAATCGGCGGGCAGT
1	GAAABCTWHGVGYAAY	NC_002516.2	5589466	5589481	+	801818	6.74e-05	1	GAAGCCGCTGAGCAAC
1	GAAABCTWHGVGYAAY	NC_002516.2	5592084	5592099	-	801818	6.74e-05	1	GACAGCTACGAGCACA
1	GAAABCTWHGVGYAAY	NC_002516.2	5604012	5604027	-	801818	6.74e-05	1	GACATCGCCGCGCAAT
1	GAAABCTWHGVGYAAY	NC_002516.2	5611883	5611898	+	801818	6.74e-05	1	GAAGCCTTCGAGCATG
1	GAAABCTWHGVGYAAY	NC_002516.2	5690851	5690866	+	801818	6.74e-05	1	GAACGCCGAGGGCAAT
1	GAAABCTWHGVGYAAY	NC_002516.2	5774055	5774070	+	801818	6.74e-05	1	GGACGCTTCGAGCAAG
1	GAAABCTWHGVGYAAY	NC_002516.2	5804459	5804474	+	801818	6.74e-05	1	GCGAGCTACGCGGAAT
1	GAAABCTWHGVGYAAY	NC_002516.2	5818975	5818990	+	801818	6.74e-05	1	GAGACCTCCGAGCACT
1	GAAABCTWHGVGYAAY	NC_002516.2	5980786	5980801	-	801818	6.74e-05	1	GAAGCCTCCGAGTGAC
1	GAAABCTWHGVGYAAY	NC_002516.2	6006720	6006735	+	801818	6.74e-05	1	GAAATCTACGCGCCCA
1	GAAABCTWHGVGYAAY	NC_002516.2	6008530	6008545	+	801818	6.74e-05	1	GAAGGCTTCGAGGAGC
1	GAAABCTWHGVGYAAY	NC_002516.2	6093857	6093872	-	801818	6.74e-05	1	GCAACCGATGCGGAAC
1	GAAABCTWHGVGYAAY	NC_002516.2	6115272	6115287	+	801818	6.74e-05	1	GAAGCCGTTGGGGAAC
1	GAAABCTWHGVGYAAY	NC_002516.2	1074328	1074343	-	801212	6.85e-05	1	CAAAGCTATCTGCAAC
1	GAAABCTWHGVGYAAY	NC_002516.2	3094482	3094497	-	801212	6.85e-05	1	GAAAATTTCGGATAAC
1	GAAABCTWHGVGYAAY	NC_002516.2	66198	66213	-	800606	7.14e-05	1	GAATGCTTCGCCCAAG
1	GAAABCTWHGVGYAAY	NC_002516.2	113096	113111	-	800606	7.14e-05	1	GAAACCGACCCGGAAC
1	GAAABCTWHGVGYAAY	NC_002516.2	191686	191701	+	800606	7.14e-05	1	GAAACCTGCGCATGAC
1	GAAABCTWHGVGYAAY	NC_002516.2	291385	291400	-	800606	7.14e-05	1	GAAGGCTTCGGACAAA
1	GAAABCTWHGVGYAAY	NC_002516.2	431637	431652	-	800606	7.14e-05	1	GAAACCTACGGCGAGC
1	GAAABCTWHGVGYAAY	NC_002516.2	516200	516215	+	800606	7.14e-05	1	GAAACCGCCCAGCAAC
1	GAAABCTWHGVGYAAY	NC_002516.2	586072	586087	-	800606	7.14e-05	1	GAAACCTTCTCGCGAA
1	GAAABCTWHGVGYAAY	NC_002516.2	627673	627688	+	800606	7.14e-05	1	GAAACCGGCCAGCAAC
1	GAAABCTWHGVGYAAY	NC_002516.2	641289	641304	+	800606	7.14e-05	1	GAAACCTTCGCCGAGC
1	GAAABCTWHGVGYAAY	NC_002516.2	660098	660113	+	800606	7.14e-05	1	GAAAGCGGCGGCCAAT
1	GAAABCTWHGVGYAAY	NC_002516.2	823817	823832	-	800606	7.14e-05	1	GACACCTACTCGAAAC
1	GAAABCTWHGVGYAAY	NC_002516.2	1085955	1085970	-	800606	7.14e-05	1	GAAACCTTCCGGCAGG
1	GAAABCTWHGVGYAAY	NC_002516.2	1150378	1150393	+	800606	7.14e-05	1	GAAACCTACGCCGATC
1	GAAABCTWHGVGYAAY	NC_002516.2	1216134	1216149	-	800606	7.14e-05	1	GAAATCACCGCACAAC
1	GAAABCTWHGVGYAAY	NC_002516.2	1216728	1216743	+	800606	7.14e-05	1	GAAACCTACGGACATG
1	GAAABCTWHGVGYAAY	NC_002516.2	1273110	1273125	-	800606	7.14e-05	1	GAAACGCGAGCGCAAC
1	GAAABCTWHGVGYAAY	NC_002516.2	1409366	1409381	+	800606	7.14e-05	1	GAACCCTTCTGGAAAC
1	GAAABCTWHGVGYAAY	NC_002516.2	1431445	1431460	-	800606	7.14e-05	1	GAAACCTTCGGCGATC
1	GAAABCTWHGVGYAAY	NC_002516.2	1470556	1470571	+	800606	7.14e-05	1	GAAGCCTGACGGCAAC
1	GAAABCTWHGVGYAAY	NC_002516.2	1550691	1550706	-	800606	7.14e-05	1	GAAATGGCCGGGCAAC
1	GAAABCTWHGVGYAAY	NC_002516.2	1560049	1560064	-	800606	7.14e-05	1	GAAACCCTCGGTGAAC
1	GAAABCTWHGVGYAAY	NC_002516.2	1631615	1631630	-	800606	7.14e-05	1	GAAAGCTGCCAGCAGC
1	GAAABCTWHGVGYAAY	NC_002516.2	1668879	1668894	+	800606	7.14e-05	1	GTAACTTACGCGCAAG
1	GAAABCTWHGVGYAAY	NC_002516.2	1709971	1709986	+	800606	7.14e-05	1	GAAATAGCCGGGCAAC
1	GAAABCTWHGVGYAAY	NC_002516.2	1737910	1737925	-	800606	7.14e-05	1	GAAACCGACGCCGAAC
1	GAAABCTWHGVGYAAY	NC_002516.2	1810069	1810084	+	800606	7.14e-05	1	CAATCCTACGCGGAAC
1	GAAABCTWHGVGYAAY	NC_002516.2	2025019	2025034	+	800606	7.14e-05	1	GAAAGCGACGCCGAAC
1	GAAABCTWHGVGYAAY	NC_002516.2	2153395	2153410	+	800606	7.14e-05	1	GAAAGCTTCCCGCGAA
1	GAAABCTWHGVGYAAY	NC_002516.2	2333573	2333588	+	800606	7.14e-05	1	GAAAGGTCCGCGCAGT
1	GAAABCTWHGVGYAAY	NC_002516.2	2440780	2440795	+	800606	7.14e-05	1	GAAACATGCGCGCCAT
1	GAAABCTWHGVGYAAY	NC_002516.2	2861372	2861387	-	800606	7.14e-05	1	GAAGGATGAGCGCAAC
1	GAAABCTWHGVGYAAY	NC_002516.2	2874627	2874642	-	800606	7.14e-05	1	GAAATCTCCGCACCAC
1	GAAABCTWHGVGYAAY	NC_002516.2	2884520	2884535	-	800606	7.14e-05	1	GAAACCTTCGGCAAGC
1	GAAABCTWHGVGYAAY	NC_002516.2	3104771	3104786	-	800606	7.14e-05	1	GAAACCCCCGATCAAC
1	GAAABCTWHGVGYAAY	NC_002516.2	3134927	3134942	-	800606	7.14e-05	1	GAACGGTACGCGGAAC
1	GAAABCTWHGVGYAAY	NC_002516.2	3236093	3236108	-	800606	7.14e-05	1	GAAACACACGGGGAAC
1	GAAABCTWHGVGYAAY	NC_002516.2	3340887	3340902	+	800606	7.14e-05	1	GAAACGTCAGGGCACC
1	GAAABCTWHGVGYAAY	NC_002516.2	3460101	3460116	+	800606	7.14e-05	1	GAATCCTCCAGGCAAT
1	GAAABCTWHGVGYAAY	NC_002516.2	3654952	3654967	+	800606	7.14e-05	1	GAAAGCTTCTCGCACA
1	GAAABCTWHGVGYAAY	NC_002516.2	3962287	3962302	-	800606	7.14e-05	1	GAAAGTTCCGCGTCAC
1	GAAABCTWHGVGYAAY	NC_002516.2	4069757	4069772	-	800606	7.14e-05	1	GAAAGCCGTGGCCAAC
1	GAAABCTWHGVGYAAY	NC_002516.2	4075532	4075547	+	800606	7.14e-05	1	GAAGGCTTCGGAGAAC
1	GAAABCTWHGVGYAAY	NC_002516.2	4338852	4338867	+	800606	7.14e-05	1	GAAGCCTTCGCCGAAC
1	GAAABCTWHGVGYAAY	NC_002516.2	4366972	4366987	-	800606	7.14e-05	1	GAAGGATACGCGGAAC
1	GAAABCTWHGVGYAAY	NC_002516.2	4408737	4408752	+	800606	7.14e-05	1	GAATCCTTCGGCGAAC
1	GAAABCTWHGVGYAAY	NC_002516.2	4567620	4567635	+	800606	7.14e-05	1	CAAACCTTCGGGCAGA
1	GAAABCTWHGVGYAAY	NC_002516.2	4615801	4615816	+	800606	7.14e-05	1	GAAAGTCACGCGCAAG
1	GAAABCTWHGVGYAAY	NC_002516.2	4735067	4735082	-	800606	7.14e-05	1	AAAAGCGCCGCGCAAT
1	GAAABCTWHGVGYAAY	NC_002516.2	4739597	4739612	+	800606	7.14e-05	1	CAGACCTTCGGGGAAC
1	GAAABCTWHGVGYAAY	NC_002516.2	4800247	4800262	+	800606	7.14e-05	1	CGAACCTTCGCGCAAG
1	GAAABCTWHGVGYAAY	NC_002516.2	4891707	4891722	+	800606	7.14e-05	1	GAAAGTGCCGGGCAAT
1	GAAABCTWHGVGYAAY	NC_002516.2	4938118	4938133	+	800606	7.14e-05	1	AAAACCTTCGCGAATC
1	GAAABCTWHGVGYAAY	NC_002516.2	4941279	4941294	-	800606	7.14e-05	1	GAATGCTTCGCAGAAC
1	GAAABCTWHGVGYAAY	NC_002516.2	5031419	5031434	+	800606	7.14e-05	1	CATAGCTTCGCGCAAG
1	GAAABCTWHGVGYAAY	NC_002516.2	5295583	5295598	-	800606	7.14e-05	1	GAAGGCTTCGGCGAAC
1	GAAABCTWHGVGYAAY	NC_002516.2	5581454	5581469	+	800606	7.14e-05	1	GAAGCCTTCTGGAAAC
1	GAAABCTWHGVGYAAY	NC_002516.2	5641336	5641351	-	800606	7.14e-05	1	GAAGGCTTCGCCGAAC
1	GAAABCTWHGVGYAAY	NC_002516.2	5757646	5757661	+	800606	7.14e-05	1	GAAACCTTCGGCAGAC
1	GAAABCTWHGVGYAAY	NC_002516.2	5915358	5915373	-	800606	7.14e-05	1	GAAACCGACGGCCAAG
1	GAAABCTWHGVGYAAY	NC_002516.2	6118415	6118430	-	800606	7.14e-05	1	GAAAGCCACCCGGAAC
1	GAAABCTWHGVGYAAY	NC_002516.2	6226973	6226988	+	800606	7.14e-05	1	GAAGCATCTGCGCAAC
1	GAAABCTWHGVGYAAY	NC_002516.2	2451523	2451538	-	775758	7.6e-05	1	AGAATCTTGGCGTAAT
1	GAAABCTWHGVGYAAY	NC_002516.2	2479072	2479087	+	775758	7.6e-05	1	GAAATCGAGCGGTAAT
1	GAAABCTWHGVGYAAY	NC_002516.2	4670809	4670824	+	775758	7.6e-05	1	AAAACCCTGGAGTAAT
1	GAAABCTWHGVGYAAY	NC_002516.2	301211	301226	+	775152	8.29e-05	1	GGAAGCCATGAGCAAG
1	GAAABCTWHGVGYAAY	NC_002516.2	373365	373380	-	775152	8.29e-05	1	GAATTCGAAGCGGAAC
1	GAAABCTWHGVGYAAY	NC_002516.2	421498	421513	+	775152	8.29e-05	1	GAACGCCATGAGCAAG
1	GAAABCTWHGVGYAAY	NC_002516.2	530615	530630	-	775152	8.29e-05	1	GCAAGCAATGGGAAAT
1	GAAABCTWHGVGYAAY	NC_002516.2	604972	604987	+	775152	8.29e-05	1	GAAGCCATTGCGTAAA
1	GAAABCTWHGVGYAAY	NC_002516.2	852707	852722	+	775152	8.29e-05	1	GAACTCTACGAGAAGC
1	GAAABCTWHGVGYAAY	NC_002516.2	1051846	1051861	-	775152	8.29e-05	1	GAAGCCATAGAGCAAG
1	GAAABCTWHGVGYAAY	NC_002516.2	1137220	1137235	+	775152	8.29e-05	1	GAAATCGACGAGCAGG
1	GAAABCTWHGVGYAAY	NC_002516.2	1150536	1150551	+	775152	8.29e-05	1	GAAATCGTCGAGCAGA
1	GAAABCTWHGVGYAAY	NC_002516.2	1215979	1215994	-	775152	8.29e-05	1	GAACGCCATGAGCAAG
1	GAAABCTWHGVGYAAY	NC_002516.2	1491464	1491479	-	775152	8.29e-05	1	GAAAGCCATGAGCACG
1	GAAABCTWHGVGYAAY	NC_002516.2	1762415	1762430	-	775152	8.29e-05	1	GAATTCCTTGCGCAAG
1	GAAABCTWHGVGYAAY	NC_002516.2	1788316	1788331	-	775152	8.29e-05	1	GATATCGTCGAGAAAC
1	GAAABCTWHGVGYAAY	NC_002516.2	1897211	1897226	-	775152	8.29e-05	1	GGAAGCCTTGAGGAAC
1	GAAABCTWHGVGYAAY	NC_002516.2	1955936	1955951	-	775152	8.29e-05	1	GATACCTTCGAGAATT
1	GAAABCTWHGVGYAAY	NC_002516.2	2060757	2060772	-	775152	8.29e-05	1	GAAATCCTCGAGGGAC
1	GAAABCTWHGVGYAAY	NC_002516.2	2111749	2111764	+	775152	8.29e-05	1	GAGAGCTGAGAGTACC
1	GAAABCTWHGVGYAAY	NC_002516.2	2137351	2137366	+	775152	8.29e-05	1	GAAGCCGTTGAGGAAC
1	GAAABCTWHGVGYAAY	NC_002516.2	2361947	2361962	+	775152	8.29e-05	1	GAAACCGATGAGCGAG
1	GAAABCTWHGVGYAAY	NC_002516.2	2368531	2368546	+	775152	8.29e-05	1	GACAGCGACGAGAAAT
1	GAAABCTWHGVGYAAY	NC_002516.2	2544664	2544679	+	775152	8.29e-05	1	GAAAGCCCAGGGTGAT
1	GAAABCTWHGVGYAAY	NC_002516.2	2569513	2569528	-	775152	8.29e-05	1	GAACTCTACGAGCACG
1	GAAABCTWHGVGYAAY	NC_002516.2	2688698	2688713	+	775152	8.29e-05	1	GACAGCCATGAGCAAG
1	GAAABCTWHGVGYAAY	NC_002516.2	2806102	2806117	-	775152	8.29e-05	1	GAAATCGATGCGCAGG
1	GAAABCTWHGVGYAAY	NC_002516.2	2820228	2820243	-	775152	8.29e-05	1	GAAATCTTCGAGCTGG
1	GAAABCTWHGVGYAAY	NC_002516.2	2901579	2901594	+	775152	8.29e-05	1	GAAAGCCATGGGTATA
1	GAAABCTWHGVGYAAY	NC_002516.2	2928829	2928844	-	775152	8.29e-05	1	GATATCCTTGCGGAAC
1	GAAABCTWHGVGYAAY	NC_002516.2	3162637	3162652	-	775152	8.29e-05	1	GTAATCAGTGGGTAAC
1	GAAABCTWHGVGYAAY	NC_002516.2	3237141	3237156	-	775152	8.29e-05	1	GACATCTACGAGCAGA
1	GAAABCTWHGVGYAAY	NC_002516.2	3268314	3268329	-	775152	8.29e-05	1	GAAGTCCTCGGGGAAT
1	GAAABCTWHGVGYAAY	NC_002516.2	3368606	3368621	-	775152	8.29e-05	1	GACATCGTCGAGCAAG
1	GAAABCTWHGVGYAAY	NC_002516.2	3675792	3675807	-	775152	8.29e-05	1	GCGATCTACGAGGAAC
1	GAAABCTWHGVGYAAY	NC_002516.2	3856481	3856496	+	775152	8.29e-05	1	GAAATCGACGCGTATA
1	GAAABCTWHGVGYAAY	NC_002516.2	3933949	3933964	-	775152	8.29e-05	1	GAAATCGACGAGGTAC
1	GAAABCTWHGVGYAAY	NC_002516.2	4006921	4006936	+	775152	8.29e-05	1	GAACTCTGCGAGCAGT
1	GAAABCTWHGVGYAAY	NC_002516.2	4103216	4103231	-	775152	8.29e-05	1	GAGGCCTATGAGGAAC
1	GAAABCTWHGVGYAAY	NC_002516.2	4134584	4134599	+	775152	8.29e-05	1	GACCCCTATGCGTAAG
1	GAAABCTWHGVGYAAY	NC_002516.2	4204085	4204100	-	775152	8.29e-05	1	GATACCTTCGAGGACT
1	GAAABCTWHGVGYAAY	NC_002516.2	4379767	4379782	-	775152	8.29e-05	1	GAGATCGATGCGCAAA
1	GAAABCTWHGVGYAAY	NC_002516.2	4435760	4435775	+	775152	8.29e-05	1	GAAAGCTTCGAGTTCA
1	GAAABCTWHGVGYAAY	NC_002516.2	4484910	4484925	-	775152	8.29e-05	1	GAACTCAACGAGGAAC
1	GAAABCTWHGVGYAAY	NC_002516.2	4530617	4530632	+	775152	8.29e-05	1	GAACTCCTAGGGAAAC
1	GAAABCTWHGVGYAAY	NC_002516.2	4647563	4647578	+	775152	8.29e-05	1	GGAATCTTCGAGGAGC
1	GAAABCTWHGVGYAAY	NC_002516.2	4737040	4737055	-	775152	8.29e-05	1	GAAGCCCATGAGCAAG
1	GAAABCTWHGVGYAAY	NC_002516.2	4764588	4764603	-	775152	8.29e-05	1	GAAAGCCAAGCGTTAA
1	GAAABCTWHGVGYAAY	NC_002516.2	5173363	5173378	+	775152	8.29e-05	1	GAAACCATCGAGTAGG
1	GAAABCTWHGVGYAAY	NC_002516.2	5299413	5299428	-	775152	8.29e-05	1	GAAATCCTCGAGCAGG
1	GAAABCTWHGVGYAAY	NC_002516.2	5307891	5307906	-	775152	8.29e-05	1	GAGGTCTTCGCGGAAT
1	GAAABCTWHGVGYAAY	NC_002516.2	5330795	5330810	-	775152	8.29e-05	1	GAAATCGCCGAGCAGT
1	GAAABCTWHGVGYAAY	NC_002516.2	5592604	5592619	+	775152	8.29e-05	1	GAAATCCATGGGAATC
1	GAAABCTWHGVGYAAY	NC_002516.2	5919815	5919830	-	775152	8.29e-05	1	GAAGTCTACGAGCAGG
1	GAAABCTWHGVGYAAY	NC_002516.2	5927045	5927060	+	775152	8.29e-05	1	GCATCCTAAGCGTAAA
1	GAAABCTWHGVGYAAY	NC_002516.2	5970658	5970673	-	775152	8.29e-05	1	GAATTCTTTGCGCAGG
1	GAAABCTWHGVGYAAY	NC_002516.2	6007785	6007800	+	775152	8.29e-05	1	GAAGTCTTCGAGGACC
1	GAAABCTWHGVGYAAY	NC_002516.2	1065986	1066001	-	774545	8.46e-05	1	AAAAACTTAGCCCAAT
1	GAAABCTWHGVGYAAY	NC_002516.2	52659	52674	-	773939	9.48e-05	1	CGAATCTCCGCGCAAT
1	GAAABCTWHGVGYAAY	NC_002516.2	193081	193096	-	773939	9.48e-05	1	GAAACCTATTCGCAGA
1	GAAABCTWHGVGYAAY	NC_002516.2	227786	227801	+	773939	9.48e-05	1	GAAACCCAAGCCCAAG
1	GAAABCTWHGVGYAAY	NC_002516.2	390465	390480	+	773939	9.48e-05	1	GAAGTCTTCGCTGAAC
1	GAAABCTWHGVGYAAY	NC_002516.2	480191	480206	-	773939	9.48e-05	1	GAAAGCCGCGACCAAT
1	GAAABCTWHGVGYAAY	NC_002516.2	545288	545303	+	773939	9.48e-05	1	GAAGGCTACGACGAAC
1	GAAABCTWHGVGYAAY	NC_002516.2	550912	550927	+	773939	9.48e-05	1	GAAGTATTCGCGGAAC
1	GAAABCTWHGVGYAAY	NC_002516.2	599871	599886	-	773939	9.48e-05	1	GAAGGATTTGCGCAAG
1	GAAABCTWHGVGYAAY	NC_002516.2	712034	712049	+	773939	9.48e-05	1	GAAACGGACGGGGAAT
1	GAAABCTWHGVGYAAY	NC_002516.2	724173	724188	+	773939	9.48e-05	1	AAAAGCTTCGGGGAGT
1	GAAABCTWHGVGYAAY	NC_002516.2	786968	786983	-	773939	9.48e-05	1	TCAAGCTCAGCGTAAC
1	GAAABCTWHGVGYAAY	NC_002516.2	987188	987203	+	773939	9.48e-05	1	AAAAGCTCTGGGTCAC
1	GAAABCTWHGVGYAAY	NC_002516.2	1037649	1037664	-	773939	9.48e-05	1	GAAATGTTCGCGCATG
1	GAAABCTWHGVGYAAY	NC_002516.2	1118629	1118644	+	773939	9.48e-05	1	GAAAGCTACCAGCAGG
1	GAAABCTWHGVGYAAY	NC_002516.2	1122842	1122857	+	773939	9.48e-05	1	GACACCTTCAGGAAAT
1	GAAABCTWHGVGYAAY	NC_002516.2	1189066	1189081	-	773939	9.48e-05	1	CAAAGCGTTGCGAAAC
1	GAAABCTWHGVGYAAY	NC_002516.2	1201056	1201071	+	773939	9.48e-05	1	GAAACCGACGAAGAAC
1	GAAABCTWHGVGYAAY	NC_002516.2	1204078	1204093	-	773939	9.48e-05	1	GAAAGCTTCGGCAACT
1	GAAABCTWHGVGYAAY	NC_002516.2	1279488	1279503	-	773939	9.48e-05	1	CACAGCTCCGAGTAAC
1	GAAABCTWHGVGYAAY	NC_002516.2	1295974	1295989	-	773939	9.48e-05	1	GAAGGCTTCGGCGAAT
1	GAAABCTWHGVGYAAY	NC_002516.2	1316710	1316725	-	773939	9.48e-05	1	GAAGGCTTCTGGGAAT
1	GAAABCTWHGVGYAAY	NC_002516.2	1355503	1355518	+	773939	9.48e-05	1	GAAACCTGTGGACATT
1	GAAABCTWHGVGYAAY	NC_002516.2	1430398	1430413	-	773939	9.48e-05	1	GAACGCTTTCGGGAAC
1	GAAABCTWHGVGYAAY	NC_002516.2	1479377	1479392	+	773939	9.48e-05	1	GAAAGGGATGCGCAAA
1	GAAABCTWHGVGYAAY	NC_002516.2	1493261	1493276	+	773939	9.48e-05	1	GAATTCTTCCGGGAAC
1	GAAABCTWHGVGYAAY	NC_002516.2	1504380	1504395	-	773939	9.48e-05	1	GAAAGCTTCGATGACC
1	GAAABCTWHGVGYAAY	NC_002516.2	1664442	1664457	+	773939	9.48e-05	1	GAAACCTTCGACCAGA
1	GAAABCTWHGVGYAAY	NC_002516.2	1703259	1703274	+	773939	9.48e-05	1	GAAACCTTCAAGCTAG
1	GAAABCTWHGVGYAAY	NC_002516.2	1724374	1724389	-	773939	9.48e-05	1	GGAAGCTTCTGGAAAT
1	GAAABCTWHGVGYAAY	NC_002516.2	1729217	1729232	+	773939	9.48e-05	1	GAAACCTTCGACAAGC
1	GAAABCTWHGVGYAAY	NC_002516.2	1807224	1807239	-	773939	9.48e-05	1	GAAAGCTCCGCTTACT
1	GAAABCTWHGVGYAAY	NC_002516.2	1909083	1909098	+	773939	9.48e-05	1	GAAGGCTTTGCTCAAG
1	GAAABCTWHGVGYAAY	NC_002516.2	2125901	2125916	+	773939	9.48e-05	1	GAAACGTTTGCGCAGG
1	GAAABCTWHGVGYAAY	NC_002516.2	2157326	2157341	-	773939	9.48e-05	1	GAAACCGCAGAACAAC
1	GAAABCTWHGVGYAAY	NC_002516.2	2438378	2438393	-	773939	9.48e-05	1	GAAGCGTTCGAGGAAC
1	GAAABCTWHGVGYAAY	NC_002516.2	2515388	2515403	+	773939	9.48e-05	1	GAAACCCTCGACGAAC
1	GAAABCTWHGVGYAAY	NC_002516.2	2540937	2540952	+	773939	9.48e-05	1	GAAGCCTCTCAGCAAC
1	GAAABCTWHGVGYAAY	NC_002516.2	2556391	2556406	+	773939	9.48e-05	1	GAAAGCCTTCGGCAAG
1	GAAABCTWHGVGYAAY	NC_002516.2	2618093	2618108	-	773939	9.48e-05	1	GAAACCTTCCAGCAGA
1	GAAABCTWHGVGYAAY	NC_002516.2	2879612	2879627	+	773939	9.48e-05	1	GACACCTTCAAGGAAC
1	GAAABCTWHGVGYAAY	NC_002516.2	2938164	2938179	-	773939	9.48e-05	1	GAAAGGTCAGCGCATT
1	GAAABCTWHGVGYAAY	NC_002516.2	3017192	3017207	+	773939	9.48e-05	1	GAACTCTTCCGGCAAA
1	GAAABCTWHGVGYAAY	NC_002516.2	3171228	3171243	-	773939	9.48e-05	1	GAAACGCTCGAGGAAC
1	GAAABCTWHGVGYAAY	NC_002516.2	3183363	3183378	-	773939	9.48e-05	1	GAAACGTTCGAGCAGG
1	GAAABCTWHGVGYAAY	NC_002516.2	3219572	3219587	-	773939	9.48e-05	1	GCAAGCTAATGGCAAG
1	GAAABCTWHGVGYAAY	NC_002516.2	3238874	3238889	+	773939	9.48e-05	1	GAAATCTTCGCCGAGC
1	GAAABCTWHGVGYAAY	NC_002516.2	3250995	3251010	-	773939	9.48e-05	1	GACAGCTACGACGAAC
1	GAAABCTWHGVGYAAY	NC_002516.2	3252226	3252241	-	773939	9.48e-05	1	GACATCTACGGCGAAC
1	GAAABCTWHGVGYAAY	NC_002516.2	3330038	3330053	+	773939	9.48e-05	1	GAAAGGATCGAGGAAC
1	GAAABCTWHGVGYAAY	NC_002516.2	3446752	3446767	+	773939	9.48e-05	1	GAAACCTTCGATCATG
1	GAAABCTWHGVGYAAY	NC_002516.2	3562430	3562445	+	773939	9.48e-05	1	GAAATGCCCGGGCAAT
1	GAAABCTWHGVGYAAY	NC_002516.2	3752967	3752982	-	773939	9.48e-05	1	GAAACCTTCTGGAACT
1	GAAABCTWHGVGYAAY	NC_002516.2	3998139	3998154	+	773939	9.48e-05	1	GAAAGCTGTCGGTTAC
1	GAAABCTWHGVGYAAY	NC_002516.2	4136296	4136311	-	773939	9.48e-05	1	GAAACCCGAAGGCAAT
1	GAAABCTWHGVGYAAY	NC_002516.2	4167648	4167663	-	773939	9.48e-05	1	GAAACCTTTGCCGACC
1	GAAABCTWHGVGYAAY	NC_002516.2	4249391	4249406	-	773939	9.48e-05	1	GAAACCTACGACAAGC
1	GAAABCTWHGVGYAAY	NC_002516.2	4287789	4287804	+	773939	9.48e-05	1	GAAGGCTACGCCGAAT
1	GAAABCTWHGVGYAAY	NC_002516.2	4611154	4611169	+	773939	9.48e-05	1	GAAGCCTTCCCGAAAT
1	GAAABCTWHGVGYAAY	NC_002516.2	4710631	4710646	-	773939	9.48e-05	1	GAAAGGTTCGGGTAGG
1	GAAABCTWHGVGYAAY	NC_002516.2	4712704	4712719	+	773939	9.48e-05	1	GAAGTCTTCGCCGAAC
1	GAAABCTWHGVGYAAY	NC_002516.2	4749755	4749770	+	773939	9.48e-05	1	GAACCCTTCGACGAAC
1	GAAABCTWHGVGYAAY	NC_002516.2	4791640	4791655	-	773939	9.48e-05	1	AAAAGCTTCGGGGAGT
1	GAAABCTWHGVGYAAY	NC_002516.2	4873234	4873249	+	773939	9.48e-05	1	GGAATCTCCTGGTAAC
1	GAAABCTWHGVGYAAY	NC_002516.2	4976613	4976628	-	773939	9.48e-05	1	GAAACGTCAGGGCTAT
1	GAAABCTWHGVGYAAY	NC_002516.2	5097568	5097583	+	773939	9.48e-05	1	GAATGATACGAGCAAA
1	GAAABCTWHGVGYAAY	NC_002516.2	5267168	5267183	-	773939	9.48e-05	1	AAAAGCTTCGGGGAGT
1	GAAABCTWHGVGYAAY	NC_002516.2	5565631	5565646	+	773939	9.48e-05	1	GAAACCCTCCAGCAAA
1	GAAABCTWHGVGYAAY	NC_002516.2	5678146	5678161	+	773939	9.48e-05	1	GAAGCCTTCCAGGAAC
1	GAAABCTWHGVGYAAY	NC_002516.2	5793707	5793722	+	773939	9.48e-05	1	GAAAGCATTCGGCAAG
1	GAAABCTWHGVGYAAY	NC_002516.2	5853310	5853325	+	773939	9.48e-05	1	GAAACGTTCGAGCAGG
1	GAAABCTWHGVGYAAY	NC_002516.2	5855229	5855244	+	773939	9.48e-05	1	AAGACCTTCGAGCAAG
1	GAAABCTWHGVGYAAY	NC_002516.2	5893594	5893609	+	773939	9.48e-05	1	GAAGGCTACGACGAAC
1	GAAABCTWHGVGYAAY	NC_002516.2	6042652	6042667	-	773939	9.48e-05	1	AAAAGCTTCGGGGAGT
1	GAAABCTWHGVGYAAY	NC_002516.2	6071897	6071912	-	773939	9.48e-05	1	AAAACCTTCGCGAACT
1	GAAABCTWHGVGYAAY	NC_002516.2	6224831	6224846	+	773939	9.48e-05	1	GAGACCTACCGGGAAT
1	GAAABCTWHGVGYAAY	NC_002516.2	6225386	6225401	-	773939	9.48e-05	1	GAAACCCAAGCCCAAA
1	GAAABCTWHGVGYAAY	NC_002516.2	1456992	1457007	-	772727	9.57e-05	1	GAAACGTTCGGAAAAC
1	GAAABCTWHGVGYAAY	NC_002516.2	2097313	2097328	-	772727	9.57e-05	1	GAAAGATGACCGCAAC
1	GAAABCTWHGVGYAAY	NC_002516.2	4935220	4935235	+	772727	9.57e-05	1	GAAACGTACTCGGAAC
1	GAAABCTWHGVGYAAY	NC_002516.2	4999197	4999212	+	772727	9.57e-05	1	GAAACGTTCGGCGAAC
1	GAAABCTWHGVGYAAY	NC_002516.2	5109745	5109760	-	772727	9.57e-05	1	TAAACCTTCCGGAAAC
1	GAAABCTWHGVGYAAY	NC_002516.2	5667671	5667686	+	772727	9.57e-05	1	GAAACCTCATCACAAC
1	GAAABCTWHGVGYAAY	NC_002516.2	62973	62988	+	759394	9.62e-05	1	GGAAGCGACGGGCCAC
1	GAAABCTWHGVGYAAY	NC_002516.2	63275	63290	+	759394	9.62e-05	1	GAACGCGTCGCGCAGC
1	GAAABCTWHGVGYAAY	NC_002516.2	229476	229491	+	759394	9.62e-05	1	GAATGCGTCGCGCACC
1	GAAABCTWHGVGYAAY	NC_002516.2	319310	319325	-	759394	9.62e-05	1	GAAGCCGTCGCGCGAC
1	GAAABCTWHGVGYAAY	NC_002516.2	347427	347442	+	759394	9.62e-05	1	GCGTCCTTCGCGCAAC
1	GAAABCTWHGVGYAAY	NC_002516.2	389399	389414	-	759394	9.62e-05	1	GGAGCCATCGGGCAAC
1	GAAABCTWHGVGYAAY	NC_002516.2	431942	431957	+	759394	9.62e-05	1	GCCGGCTTCGCGCAAC
1	GAAABCTWHGVGYAAY	NC_002516.2	454582	454597	+	759394	9.62e-05	1	GAGGCCATCGCGCAAC
1	GAAABCTWHGVGYAAY	NC_002516.2	467502	467517	+	759394	9.62e-05	1	GCAGGCTTCGCGCAGC
1	GAAABCTWHGVGYAAY	NC_002516.2	762361	762376	+	759394	9.62e-05	1	GGAGCCTTCGCGCGAC
1	GAAABCTWHGVGYAAY	NC_002516.2	882062	882077	-	759394	9.62e-05	1	GATGCCTTCGCGCAGC
1	GAAABCTWHGVGYAAY	NC_002516.2	1183624	1183639	+	759394	9.62e-05	1	GACCGCTTCGGGCATC
1	GAAABCTWHGVGYAAY	NC_002516.2	1226296	1226311	+	759394	9.62e-05	1	GACGGCGTCGGGCAAC
1	GAAABCTWHGVGYAAY	NC_002516.2	1248201	1248216	-	759394	9.62e-05	1	GAACGCCACGGGCCAC
1	GAAABCTWHGVGYAAY	NC_002516.2	1335330	1335345	-	759394	9.62e-05	1	GAAAGCAACGGGCTGC
1	GAAABCTWHGVGYAAY	NC_002516.2	1410323	1410338	-	759394	9.62e-05	1	GAACGCTTCGCGCCGC
1	GAAABCTWHGVGYAAY	NC_002516.2	1740342	1740357	-	759394	9.62e-05	1	GAACGCTACGCGCGCC
1	GAAABCTWHGVGYAAY	NC_002516.2	1929835	1929850	-	759394	9.62e-05	1	GACGCCCTCGCGCAAC
1	GAAABCTWHGVGYAAY	NC_002516.2	2012166	2012181	-	759394	9.62e-05	1	GAACGCCACGCGCACC
1	GAAABCTWHGVGYAAY	NC_002516.2	2035212	2035227	+	759394	9.62e-05	1	GGTGGCTTCGCGCAAC
1	GAAABCTWHGVGYAAY	NC_002516.2	2140134	2140149	-	759394	9.62e-05	1	GGATGCCTCGGGCAAC
1	GAAABCTWHGVGYAAY	NC_002516.2	2145008	2145023	+	759394	9.62e-05	1	GTAGCCTTCGGGCAGC
1	GAAABCTWHGVGYAAY	NC_002516.2	2189542	2189557	+	759394	9.62e-05	1	GACACCTACGCGCTGC
1	GAAABCTWHGVGYAAY	NC_002516.2	2257690	2257705	-	759394	9.62e-05	1	GAAGGCGTCGCGCACC
1	GAAABCTWHGVGYAAY	NC_002516.2	2304510	2304525	+	759394	9.62e-05	1	GCGACCATCGCGCAAC
1	GAAABCTWHGVGYAAY	NC_002516.2	2306412	2306427	+	759394	9.62e-05	1	GAAACCCTCGCGCTCC
1	GAAABCTWHGVGYAAY	NC_002516.2	2327017	2327032	-	759394	9.62e-05	1	GAAGCCGTCGCGCAGC
1	GAAABCTWHGVGYAAY	NC_002516.2	2370786	2370801	-	759394	9.62e-05	1	GCCGGCTTCGCGCAAC
1	GAAABCTWHGVGYAAY	NC_002516.2	2404191	2404206	-	759394	9.62e-05	1	GCCCGCTTCGCGCAAC
1	GAAABCTWHGVGYAAY	NC_002516.2	2540636	2540651	-	759394	9.62e-05	1	GAACGCTTCGGGCGCC
1	GAAABCTWHGVGYAAY	NC_002516.2	2582447	2582462	-	759394	9.62e-05	1	GAGACCGTCGCGCACC
1	GAAABCTWHGVGYAAY	NC_002516.2	3032736	3032751	+	759394	9.62e-05	1	GACACCGTCGCGCAGC
1	GAAABCTWHGVGYAAY	NC_002516.2	3322373	3322388	+	759394	9.62e-05	1	GAGCGCTTCGCGCACC
1	GAAABCTWHGVGYAAY	NC_002516.2	3351929	3351944	+	759394	9.62e-05	1	GAAGGCCTCGCGCAGC
1	GAAABCTWHGVGYAAY	NC_002516.2	3604713	3604728	-	759394	9.62e-05	1	GAAGGCTTCGCGCGCC
1	GAAABCTWHGVGYAAY	NC_002516.2	3651514	3651529	-	759394	9.62e-05	1	GAGCGCTTCGCGCAGC
1	GAAABCTWHGVGYAAY	NC_002516.2	3730859	3730874	-	759394	9.62e-05	1	GAAGGCGTCGCGCAGC
1	GAAABCTWHGVGYAAY	NC_002516.2	3833935	3833950	-	759394	9.62e-05	1	GATGGCGACGCGCAAC
1	GAAABCTWHGVGYAAY	NC_002516.2	4022196	4022211	-	759394	9.62e-05	1	GAAGCCTTCGCGCCGC
1	GAAABCTWHGVGYAAY	NC_002516.2	4097167	4097182	-	759394	9.62e-05	1	GTAGCCGTCGCGCAAC
1	GAAABCTWHGVGYAAY	NC_002516.2	4314841	4314856	+	759394	9.62e-05	1	GATAGCCTCGCGCCAC
1	GAAABCTWHGVGYAAY	NC_002516.2	4418108	4418123	+	759394	9.62e-05	1	GGATGCGTCGGGCAAC
1	GAAABCTWHGVGYAAY	NC_002516.2	4472364	4472379	-	759394	9.62e-05	1	GAAGGCGTCGCGCCAC
1	GAAABCTWHGVGYAAY	NC_002516.2	4477147	4477162	-	759394	9.62e-05	1	GCAGCCGTCGCGCAAC
1	GAAABCTWHGVGYAAY	NC_002516.2	4612359	4612374	+	759394	9.62e-05	1	GAAGGCCTCGGGCACC
1	GAAABCTWHGVGYAAY	NC_002516.2	4622350	4622365	-	759394	9.62e-05	1	GACCGCCTCGGGCAAC
1	GAAABCTWHGVGYAAY	NC_002516.2	4799647	4799662	+	759394	9.62e-05	1	GAAGGCCACGCGCAGC
1	GAAABCTWHGVGYAAY	NC_002516.2	4972340	4972355	+	759394	9.62e-05	1	GACTGCCTCGCGCAAC
1	GAAABCTWHGVGYAAY	NC_002516.2	5002832	5002847	-	759394	9.62e-05	1	GAGTCCTACGCGCACC
1	GAAABCTWHGVGYAAY	NC_002516.2	5293980	5293995	-	759394	9.62e-05	1	GAGCCCTACGCGCATC
1	GAAABCTWHGVGYAAY	NC_002516.2	5379150	5379165	-	759394	9.62e-05	1	GACGGCGTCGCGCAAC
1	GAAABCTWHGVGYAAY	NC_002516.2	5445777	5445792	+	759394	9.62e-05	1	GGAAGCCTCGCGCGAC
1	GAAABCTWHGVGYAAY	NC_002516.2	5670567	5670582	+	759394	9.62e-05	1	GATGGCTTCGCGCAGC
1	GAAABCTWHGVGYAAY	NC_002516.2	5730580	5730595	+	759394	9.62e-05	1	GGAGGCGACGCGCAAC
1	GAAABCTWHGVGYAAY	NC_002516.2	5776454	5776469	-	759394	9.62e-05	1	GCAGCCTTCGCGCATC
1	GAAABCTWHGVGYAAY	NC_002516.2	5780812	5780827	-	759394	9.62e-05	1	GAAGGCCACGGGCATC
1	GAAABCTWHGVGYAAY	NC_002516.2	5860800	5860815	+	759394	9.62e-05	1	GATCGCCTCGCGCAAC
1	GAAABCTWHGVGYAAY	NC_002516.2	5909282	5909297	+	759394	9.62e-05	1	GAGGCCATCGCGCAAC
1	GAAABCTWHGVGYAAY	NC_002516.2	5959095	5959110	+	759394	9.62e-05	1	GAAGCCGTCGCGCAGC
1	GAAABCTWHGVGYAAY	NC_002516.2	6083255	6083270	+	759394	9.62e-05	1	GAAAGCCTCGCGCGCC
1	GAAABCTWHGVGYAAY	NC_002516.2	6261134	6261149	+	759394	9.62e-05	1	GGAAGCTTCGCGCTGC
1	GAAABCTWHGVGYAAY	NC_002516.2	699361	699376	-	748485	0.000101	1	GAAGTCTTAGAGAATC
1	GAAABCTWHGVGYAAY	NC_002516.2	907528	907543	-	748485	0.000101	1	GATATCTTAGAGCATA
1	GAAABCTWHGVGYAAY	NC_002516.2	1417508	1417523	-	748485	0.000101	1	GCAATCCATGGGAAAT
1	GAAABCTWHGVGYAAY	NC_002516.2	1487780	1487795	-	748485	0.000101	1	GAAACCAAAGAGAAGT
1	GAAABCTWHGVGYAAY	NC_002516.2	2607465	2607480	+	748485	0.000101	1	GAACTCCTTGAGCAAG
1	GAAABCTWHGVGYAAY	NC_002516.2	2882975	2882990	+	748485	0.000101	1	GAAATCCATGGGGGAT
1	GAAABCTWHGVGYAAY	NC_002516.2	2912158	2912173	-	748485	0.000101	1	GAGATCAATGGGAAAT
1	GAAABCTWHGVGYAAY	NC_002516.2	3325321	3325336	-	748485	0.000101	1	GAATTCGTTGCGGAAT
1	GAAABCTWHGVGYAAY	NC_002516.2	3718121	3718136	+	748485	0.000101	1	GAAATCTTCGAGTCGG
1	GAAABCTWHGVGYAAY	NC_002516.2	4045219	4045234	-	748485	0.000101	1	GAAATCCTTGAGCGAG
1	GAAABCTWHGVGYAAY	NC_002516.2	4313250	4313265	+	748485	0.000101	1	GAAGGCCTTGAGGAAT
1	GAAABCTWHGVGYAAY	NC_002516.2	5500222	5500237	+	748485	0.000101	1	GAAGTCCTTGAGGAAC
1	GAAABCTWHGVGYAAY	NC_002516.2	5505776	5505791	-	748485	0.000101	1	GAATTCCATGAGCAAA
1	GAAABCTWHGVGYAAY	NC_002516.2	5899122	5899137	-	748485	0.000101	1	GTGATCTACGAGGAAT
1	GAAABCTWHGVGYAAY	NC_002516.2	6032260	6032275	-	748485	0.000101	1	GAAGTCGATGAGCAAA
1	GAAABCTWHGVGYAAY	NC_002516.2	2450630	2450645	+	747879	0.000103	1	GAAAATTTTCAGCAAT
1	GAAABCTWHGVGYAAY	NC_002516.2	213572	213587	-	747273	0.000117	1	GAAATGATCGCGGAAT
1	GAAABCTWHGVGYAAY	NC_002516.2	463972	463987	-	747273	0.000117	1	GAAACCGAACAGCAAA
1	GAAABCTWHGVGYAAY	NC_002516.2	669198	669213	-	747273	0.000117	1	GAAACCGATCAGCAAG
1	GAAABCTWHGVGYAAY	NC_002516.2	874112	874127	-	747273	0.000117	1	GAAAGGAGAGAGCAAT
1	GAAABCTWHGVGYAAY	NC_002516.2	924953	924968	+	747273	0.000117	1	GAAACCTTAGCAGACT
1	GAAABCTWHGVGYAAY	NC_002516.2	990988	991003	+	747273	0.000117	1	GAAATATTCGCGTGAG
1	GAAABCTWHGVGYAAY	NC_002516.2	999330	999345	+	747273	0.000117	1	GAAATCTTCAGGTAGG
1	GAAABCTWHGVGYAAY	NC_002516.2	1035544	1035559	+	747273	0.000117	1	GAAATCTTCGACGATC
1	GAAABCTWHGVGYAAY	NC_002516.2	1051662	1051677	+	747273	0.000117	1	GAAAGCTCTTCGTGAT
1	GAAABCTWHGVGYAAY	NC_002516.2	1060029	1060044	-	747273	0.000117	1	GAAAGCCTCGACGAAT
1	GAAABCTWHGVGYAAY	NC_002516.2	1142729	1142744	-	747273	0.000117	1	GAAATGGAAGGGAAAC
1	GAAABCTWHGVGYAAY	NC_002516.2	1245429	1245444	+	747273	0.000117	1	GATAGCTGTGGCTAAT
1	GAAABCTWHGVGYAAY	NC_002516.2	1246654	1246669	-	747273	0.000117	1	GATACCTATGACAAAC
1	GAAABCTWHGVGYAAY	NC_002516.2	1503622	1503637	+	747273	0.000117	1	GAACTCTTAGGCCAAG
1	GAAABCTWHGVGYAAY	NC_002516.2	1594073	1594088	+	747273	0.000117	1	GAGAGGTTAGGGGAAT
1	GAAABCTWHGVGYAAY	NC_002516.2	1952992	1953007	+	747273	0.000117	1	GAAGTCTTCCCGGAAT
1	GAAABCTWHGVGYAAY	NC_002516.2	2183198	2183213	-	747273	0.000117	1	GAAAGCTTCGACTACG
1	GAAABCTWHGVGYAAY	NC_002516.2	2213515	2213530	-	747273	0.000117	1	GAAATCGATTCGGAAC
1	GAAABCTWHGVGYAAY	NC_002516.2	2233639	2233654	+	747273	0.000117	1	GTAATCTTCACGAAAT
1	GAAABCTWHGVGYAAY	NC_002516.2	2457204	2457219	-	747273	0.000117	1	GAACTCTTCCAGCAAG
1	GAAABCTWHGVGYAAY	NC_002516.2	3396945	3396960	+	747273	0.000117	1	AAAACCATTGAGAAAC
1	GAAABCTWHGVGYAAY	NC_002516.2	3514803	3514818	+	747273	0.000117	1	GAAACCTTCGAAAAGT
1	GAAABCTWHGVGYAAY	NC_002516.2	3589868	3589883	+	747273	0.000117	1	GAAATAATCGAGGAAC
1	GAAABCTWHGVGYAAY	NC_002516.2	3674319	3674334	-	747273	0.000117	1	GAAATCTTCGATGATC
1	GAAABCTWHGVGYAAY	NC_002516.2	3979620	3979635	+	747273	0.000117	1	GAACCCTTAAAGAAAC
1	GAAABCTWHGVGYAAY	NC_002516.2	4109706	4109721	-	747273	0.000117	1	GAAATCCGCCAGCAAT
1	GAAABCTWHGVGYAAY	NC_002516.2	4134146	4134161	+	747273	0.000117	1	AAAAGCGATGAGCAAG
1	GAAABCTWHGVGYAAY	NC_002516.2	4674783	4674798	-	747273	0.000117	1	GAAAGCGACGAAGAAT
1	GAAABCTWHGVGYAAY	NC_002516.2	4823133	4823148	-	747273	0.000117	1	AAAAGCTATGAGCACG
1	GAAABCTWHGVGYAAY	NC_002516.2	5143069	5143084	+	747273	0.000117	1	GAAATCTCCCAGCTAT
1	GAAABCTWHGVGYAAY	NC_002516.2	5230125	5230140	-	747273	0.000117	1	GAAAGCGTAGGAAAAT
1	GAAABCTWHGVGYAAY	NC_002516.2	5591992	5592007	-	747273	0.000117	1	GAAATGCGTGAGCAAC
1	GAAABCTWHGVGYAAY	NC_002516.2	5955065	5955080	-	747273	0.000117	1	GATAGCTTTGCTGAAT
1	GAAABCTWHGVGYAAY	NC_002516.2	6077922	6077937	-	747273	0.000117	1	GAAATCCTTGCACAAG
1	GAAABCTWHGVGYAAY	NC_002516.2	6151492	6151507	-	747273	0.000117	1	GAAATCTCTACGTAGC
1	GAAABCTWHGVGYAAY	NC_002516.2	6257465	6257480	+	747273	0.000117	1	GAAATCCCCAGGTAAT
1	GAAABCTWHGVGYAAY	NC_002516.2	53821	53836	+	746061	0.00012	1	GAAAGCTATTCAGAAC
1	GAAABCTWHGVGYAAY	NC_002516.2	2120341	2120356	+	746061	0.00012	1	CAAAGGTTCGCGGAAT
1	GAAABCTWHGVGYAAY	NC_002516.2	2287433	2287448	+	746061	0.00012	1	AAAAGGTATGGGAAAC
1	GAAABCTWHGVGYAAY	NC_002516.2	93473	93488	-	732727	0.000123	1	GAAGGCTACGGGCTGT
1	GAAABCTWHGVGYAAY	NC_002516.2	220495	220510	+	732727	0.000123	1	GACAGCTTCGCGCTGT
1	GAAABCTWHGVGYAAY	NC_002516.2	222446	222461	+	732727	0.000123	1	GGCATCGACGGGCAAC
1	GAAABCTWHGVGYAAY	NC_002516.2	241525	241540	+	732727	0.000123	1	GACAGCTACGCGTCGC
1	GAAABCTWHGVGYAAY	NC_002516.2	244506	244521	-	732727	0.000123	1	GCAACCGTAGGGCACC
1	GAAABCTWHGVGYAAY	NC_002516.2	249214	249229	+	732727	0.000123	1	GACATCTTCGCGCGCC
1	GAAABCTWHGVGYAAY	NC_002516.2	262758	262773	+	732727	0.000123	1	GAGATCTTCGCGCGCC
1	GAAABCTWHGVGYAAY	NC_002516.2	305421	305436	-	732727	0.000123	1	GAAGCCTACGAGCGCC
1	GAAABCTWHGVGYAAY	NC_002516.2	345479	345494	+	732727	0.000123	1	GAAGGCGTCGAGCACC
1	GAAABCTWHGVGYAAY	NC_002516.2	369511	369526	-	732727	0.000123	1	GAGCGCATCGAGCAAC
1	GAAABCTWHGVGYAAY	NC_002516.2	371554	371569	-	732727	0.000123	1	GAAAGCAACGAGCGCC
1	GAAABCTWHGVGYAAY	NC_002516.2	445479	445494	-	732727	0.000123	1	GAACTCCACGCGCACC
1	GAAABCTWHGVGYAAY	NC_002516.2	459055	459070	+	732727	0.000123	1	GATCCCGACGAGCAAC
1	GAAABCTWHGVGYAAY	NC_002516.2	461502	461517	-	732727	0.000123	1	GATGGCTTCGAGCAGC
1	GAAABCTWHGVGYAAY	NC_002516.2	479127	479142	-	732727	0.000123	1	GAGCGCATCGAGCAAC
1	GAAABCTWHGVGYAAY	NC_002516.2	486363	486378	+	732727	0.000123	1	GCAACCATCGGGTACC
1	GAAABCTWHGVGYAAY	NC_002516.2	523781	523796	-	732727	0.000123	1	GAGGGCGTCGAGCAAC
1	GAAABCTWHGVGYAAY	NC_002516.2	529134	529149	+	732727	0.000123	1	GAAAGCGACGCGCGCT
1	GAAABCTWHGVGYAAY	NC_002516.2	620141	620156	-	732727	0.000123	1	GAACCCGAAGGGCATC
1	GAAABCTWHGVGYAAY	NC_002516.2	649724	649739	-	732727	0.000123	1	GCAAGCATTGCGCGAC
1	GAAABCTWHGVGYAAY	NC_002516.2	672119	672134	-	732727	0.000123	1	GAGCCCCTCGCGCAAT
1	GAAABCTWHGVGYAAY	NC_002516.2	675479	675494	+	732727	0.000123	1	GGGACCCATGGGCAAC
1	GAAABCTWHGVGYAAY	NC_002516.2	684843	684858	+	732727	0.000123	1	GACCGCTTTGGGCAGC
1	GAAABCTWHGVGYAAY	NC_002516.2	716149	716164	+	732727	0.000123	1	GAGGCCGATGCGCAAC
1	GAAABCTWHGVGYAAY	NC_002516.2	718592	718607	+	732727	0.000123	1	GATGTCTTCGCGCAGC
1	GAAABCTWHGVGYAAY	NC_002516.2	743529	743544	-	732727	0.000123	1	GAGCCCCTTGGGCAAC
1	GAAABCTWHGVGYAAY	NC_002516.2	755293	755308	-	732727	0.000123	1	GGAGCCATTGCGCAAC
1	GAAABCTWHGVGYAAY	NC_002516.2	770486	770501	+	732727	0.000123	1	GCGAGCAACGAGCAAC
1	GAAABCTWHGVGYAAY	NC_002516.2	782439	782454	+	732727	0.000123	1	GAAACCATCGCGCGCT
1	GAAABCTWHGVGYAAY	NC_002516.2	818053	818068	-	732727	0.000123	1	GAATTCCTCGCGCAGC
1	GAAABCTWHGVGYAAY	NC_002516.2	842315	842330	+	732727	0.000123	1	GAAGCCTTCGAGCTTC
1	GAAABCTWHGVGYAAY	NC_002516.2	855218	855233	-	732727	0.000123	1	GCAAGCAACGGGTAGC
1	GAAABCTWHGVGYAAY	NC_002516.2	869414	869429	+	732727	0.000123	1	GATCTCTTCGCGCAGC
1	GAAABCTWHGVGYAAY	NC_002516.2	892293	892308	-	732727	0.000123	1	GGCAGCTACGCGCACT
1	GAAABCTWHGVGYAAY	NC_002516.2	910921	910936	+	732727	0.000123	1	GAAGTCGTCGCGCAGC
1	GAAABCTWHGVGYAAY	NC_002516.2	1023623	1023638	+	732727	0.000123	1	GATATCTACGCGCCGC
1	GAAABCTWHGVGYAAY	NC_002516.2	1027960	1027975	-	732727	0.000123	1	GAGATCGTCGGGCACC
1	GAAABCTWHGVGYAAY	NC_002516.2	1178440	1178455	-	732727	0.000123	1	GAAACCGTTGCGCGGC
1	GAAABCTWHGVGYAAY	NC_002516.2	1198851	1198866	-	732727	0.000123	1	GCCAGCTACGAGCAGC
1	GAAABCTWHGVGYAAY	NC_002516.2	1199115	1199130	-	732727	0.000123	1	GACCGCTATGGGCACC
1	GAAABCTWHGVGYAAY	NC_002516.2	1219099	1219114	-	732727	0.000123	1	GATCCCGATGCGCAAC
1	GAAABCTWHGVGYAAY	NC_002516.2	1269918	1269933	-	732727	0.000123	1	GCGCCCTACGCGCAAT
1	GAAABCTWHGVGYAAY	NC_002516.2	1280130	1280145	-	732727	0.000123	1	GAAGTCCTCGCGCACC
1	GAAABCTWHGVGYAAY	NC_002516.2	1315560	1315575	+	732727	0.000123	1	GAACTCGTCGCGCAGC
1	GAAABCTWHGVGYAAY	NC_002516.2	1328301	1328316	-	732727	0.000123	1	GAAGGCTTCGAGCCGC
1	GAAABCTWHGVGYAAY	NC_002516.2	1358589	1358604	-	732727	0.000123	1	GAAGGCCATGCGCAGC
1	GAAABCTWHGVGYAAY	NC_002516.2	1362168	1362183	+	732727	0.000123	1	GAAGGCGTAGGGCAGC
1	GAAABCTWHGVGYAAY	NC_002516.2	1371912	1371927	+	732727	0.000123	1	GAAAGCATCGAGCCGC
1	GAAABCTWHGVGYAAY	NC_002516.2	1446043	1446058	-	732727	0.000123	1	GGAAGCGTTGCGCATC
1	GAAABCTWHGVGYAAY	NC_002516.2	1451839	1451854	-	732727	0.000123	1	GAAGGCGATGGGCTAC
1	GAAABCTWHGVGYAAY	NC_002516.2	1526721	1526736	-	732727	0.000123	1	GCAACCCTTGCGCGAC
1	GAAABCTWHGVGYAAY	NC_002516.2	1528606	1528621	+	732727	0.000123	1	GCATCCGTTGCGCAAC
1	GAAABCTWHGVGYAAY	NC_002516.2	1549431	1549446	-	732727	0.000123	1	GGCGCCTACGCGCAAT
1	GAAABCTWHGVGYAAY	NC_002516.2	1550622	1550637	-	732727	0.000123	1	GAGACCTTCGAGCGCC
1	GAAABCTWHGVGYAAY	NC_002516.2	1589722	1589737	-	732727	0.000123	1	GATTGCTACGGGCGAT
1	GAAABCTWHGVGYAAY	NC_002516.2	1596460	1596475	+	732727	0.000123	1	GAGCGCTTCGAGCGAC
1	GAAABCTWHGVGYAAY	NC_002516.2	1624455	1624470	+	732727	0.000123	1	GAAGGCATAGCGCAGC
1	GAAABCTWHGVGYAAY	NC_002516.2	1774016	1774031	-	732727	0.000123	1	GAGAGCATCGCGTAGC
1	GAAABCTWHGVGYAAY	NC_002516.2	1774420	1774435	+	732727	0.000123	1	GAGAGCCATGGGCTAC
1	GAAABCTWHGVGYAAY	NC_002516.2	1789010	1789025	+	732727	0.000123	1	GATGCCTTCGAGCAGC
1	GAAABCTWHGVGYAAY	NC_002516.2	1843198	1843213	+	732727	0.000123	1	GAGCTCGTCGGGCAAC
1	GAAABCTWHGVGYAAY	NC_002516.2	1846701	1846716	+	732727	0.000123	1	GAGACCGTCGAGCACC
1	GAAABCTWHGVGYAAY	NC_002516.2	1983274	1983289	-	732727	0.000123	1	GACCTCTTCGCGCACC
1	GAAABCTWHGVGYAAY	NC_002516.2	1985516	1985531	+	732727	0.000123	1	GCGGTCTTCGCGCAAC
1	GAAABCTWHGVGYAAY	NC_002516.2	1994218	1994233	-	732727	0.000123	1	GCCGGCTTCGAGCAAC
1	GAAABCTWHGVGYAAY	NC_002516.2	2111861	2111876	-	732727	0.000123	1	GCGACCGTTGCGCAAC
1	GAAABCTWHGVGYAAY	NC_002516.2	2120461	2120476	-	732727	0.000123	1	GAACTCGTCGCGCTAC
1	GAAABCTWHGVGYAAY	NC_002516.2	2142323	2142338	+	732727	0.000123	1	GACGCCCTCGCGCAAT
1	GAAABCTWHGVGYAAY	NC_002516.2	2187707	2187722	+	732727	0.000123	1	GATACCGACGAGCAGC
1	GAAABCTWHGVGYAAY	NC_002516.2	2243504	2243519	-	732727	0.000123	1	GCACTCTACGCGCACC
1	GAAABCTWHGVGYAAY	NC_002516.2	2336643	2336658	-	732727	0.000123	1	GAAGTCTTCGCGCCGC
1	GAAABCTWHGVGYAAY	NC_002516.2	2367221	2367236	+	732727	0.000123	1	GGAAGCCTTGCGCGAC
1	GAAABCTWHGVGYAAY	NC_002516.2	2423515	2423530	+	732727	0.000123	1	GGACGCGACGCGCAAT
1	GAAABCTWHGVGYAAY	NC_002516.2	2485652	2485667	-	732727	0.000123	1	GCGAGCTTCGGGTAGC
1	GAAABCTWHGVGYAAY	NC_002516.2	2543261	2543276	+	732727	0.000123	1	GAAGCCGTCGAGCACC
1	GAAABCTWHGVGYAAY	NC_002516.2	2547849	2547864	-	732727	0.000123	1	GACAGCTACGAGCTGC
1	GAAABCTWHGVGYAAY	NC_002516.2	2578482	2578497	+	732727	0.000123	1	GACAGCTACGCGCTGT
1	GAAABCTWHGVGYAAY	NC_002516.2	2593831	2593846	+	732727	0.000123	1	GCACTCTACGCGCAGC
1	GAAABCTWHGVGYAAY	NC_002516.2	2597553	2597568	-	732727	0.000123	1	GCAGGCTTCGGGTGAC
1	GAAABCTWHGVGYAAY	NC_002516.2	2600375	2600390	-	732727	0.000123	1	GAACTCTTCGCGCGCC
1	GAAABCTWHGVGYAAY	NC_002516.2	2619973	2619988	-	732727	0.000123	1	GTAGGCATAGGGCAAC
1	GAAABCTWHGVGYAAY	NC_002516.2	2623345	2623360	+	732727	0.000123	1	GTACGCTTTGGGCATC
1	GAAABCTWHGVGYAAY	NC_002516.2	2667063	2667078	-	732727	0.000123	1	GAAGTCATCGGGCAGC
1	GAAABCTWHGVGYAAY	NC_002516.2	2674994	2675009	+	732727	0.000123	1	GAAGGCGTCGCGCCAT
1	GAAABCTWHGVGYAAY	NC_002516.2	2704179	2704194	-	732727	0.000123	1	GAAGGCGTAGCGCAGC
1	GAAABCTWHGVGYAAY	NC_002516.2	2746420	2746435	+	732727	0.000123	1	GAACGCAACGCGCGAT
1	GAAABCTWHGVGYAAY	NC_002516.2	2757906	2757921	+	732727	0.000123	1	GACACCCATGCGCATC
1	GAAABCTWHGVGYAAY	NC_002516.2	2765359	2765374	+	732727	0.000123	1	GATCGCTTCGCGTACC
1	GAAABCTWHGVGYAAY	NC_002516.2	2791804	2791819	-	732727	0.000123	1	GAAGGCTTCGAGCGCC
1	GAAABCTWHGVGYAAY	NC_002516.2	2836726	2836741	+	732727	0.000123	1	GATCGCTTCGAGCAGC
1	GAAABCTWHGVGYAAY	NC_002516.2	2848891	2848906	-	732727	0.000123	1	GACAGCAACGCGCAGT
1	GAAABCTWHGVGYAAY	NC_002516.2	2849225	2849240	+	732727	0.000123	1	GAAGCCCTTGGGCACC
1	GAAABCTWHGVGYAAY	NC_002516.2	2849971	2849986	-	732727	0.000123	1	GCCATCCACGCGCAAC
1	GAAABCTWHGVGYAAY	NC_002516.2	2885886	2885901	-	732727	0.000123	1	GATAGCGACGAGCAGC
1	GAAABCTWHGVGYAAY	NC_002516.2	2885965	2885980	-	732727	0.000123	1	GCAAGCCATGCGCGAC
1	GAAABCTWHGVGYAAY	NC_002516.2	2975876	2975891	+	732727	0.000123	1	GAGCGCTTCGAGCATC
1	GAAABCTWHGVGYAAY	NC_002516.2	2987416	2987431	+	732727	0.000123	1	GAGACCCTCGAGCAGC
1	GAAABCTWHGVGYAAY	NC_002516.2	2998696	2998711	-	732727	0.000123	1	GCGACCGTTGCGCAAC
1	GAAABCTWHGVGYAAY	NC_002516.2	3061067	3061082	+	732727	0.000123	1	GAAGGCGTCGGGCAGT
1	GAAABCTWHGVGYAAY	NC_002516.2	3098179	3098194	+	732727	0.000123	1	GAAGTCCTCGCGCAGC
1	GAAABCTWHGVGYAAY	NC_002516.2	3161010	3161025	-	732727	0.000123	1	GACGGCTACGAGCAGC
1	GAAABCTWHGVGYAAY	NC_002516.2	3187963	3187978	-	732727	0.000123	1	GGAAGCGTAGCGCCAC
1	GAAABCTWHGVGYAAY	NC_002516.2	3188670	3188685	-	732727	0.000123	1	GAAGTCCTCGCGCACC
1	GAAABCTWHGVGYAAY	NC_002516.2	3216415	3216430	-	732727	0.000123	1	GACACCTTCGGGTGGC
1	GAAABCTWHGVGYAAY	NC_002516.2	3219281	3219296	+	732727	0.000123	1	GAAAGCGACGCGCCCT
1	GAAABCTWHGVGYAAY	NC_002516.2	3280264	3280279	-	732727	0.000123	1	GGAAGCCAAGCGCCAC
1	GAAABCTWHGVGYAAY	NC_002516.2	3300720	3300735	-	732727	0.000123	1	GCAAGCCTTGCGCGAC
1	GAAABCTWHGVGYAAY	NC_002516.2	3340931	3340946	+	732727	0.000123	1	GCGACCCTCGCGTAAC
1	GAAABCTWHGVGYAAY	NC_002516.2	3347040	3347055	-	732727	0.000123	1	GCCAGCTAAGGGCGAC
1	GAAABCTWHGVGYAAY	NC_002516.2	3357202	3357217	-	732727	0.000123	1	GACGGCGACGAGCAAC
1	GAAABCTWHGVGYAAY	NC_002516.2	3391355	3391370	+	732727	0.000123	1	GAAGCCCACGAGCACC
1	GAAABCTWHGVGYAAY	NC_002516.2	3409105	3409120	-	732727	0.000123	1	GAAGCCGAAGGGCACC
1	GAAABCTWHGVGYAAY	NC_002516.2	3476652	3476667	-	732727	0.000123	1	GTGAGCGTCGAGCAAC
1	GAAABCTWHGVGYAAY	NC_002516.2	3499238	3499253	+	732727	0.000123	1	GAAACCCATGCGCTGC
1	GAAABCTWHGVGYAAY	NC_002516.2	3514389	3514404	+	732727	0.000123	1	GAACGCCTCGAGCATC
1	GAAABCTWHGVGYAAY	NC_002516.2	3529327	3529342	+	732727	0.000123	1	GGGAGCTACGGGCATT
1	GAAABCTWHGVGYAAY	NC_002516.2	3549514	3549529	-	732727	0.000123	1	GAAAGCCAAGCGCGCC
1	GAAABCTWHGVGYAAY	NC_002516.2	3556061	3556076	+	732727	0.000123	1	GCCATCTTCGGGCAGC
1	GAAABCTWHGVGYAAY	NC_002516.2	3557357	3557372	-	732727	0.000123	1	GGAAGCCTCGCGTACC
1	GAAABCTWHGVGYAAY	NC_002516.2	3690462	3690477	+	732727	0.000123	1	GAACCCGAAGCGCACC
1	GAAABCTWHGVGYAAY	NC_002516.2	3705512	3705527	-	732727	0.000123	1	GAGCCCATCGAGCAAC
1	GAAABCTWHGVGYAAY	NC_002516.2	3791679	3791694	+	732727	0.000123	1	GAAGCCCACGCGTAGC
1	GAAABCTWHGVGYAAY	NC_002516.2	3794812	3794827	+	732727	0.000123	1	GGAACCTATGCGCGCC
1	GAAABCTWHGVGYAAY	NC_002516.2	3805621	3805636	+	732727	0.000123	1	GAAGCCTTCGCGTTCC
1	GAAABCTWHGVGYAAY	NC_002516.2	3832212	3832227	+	732727	0.000123	1	GAAGGCATCGAGCAGC
1	GAAABCTWHGVGYAAY	NC_002516.2	3966667	3966682	+	732727	0.000123	1	GTAGCCGACGGGCAAT
1	GAAABCTWHGVGYAAY	NC_002516.2	4004195	4004210	+	732727	0.000123	1	GGCGGCTTCGAGCAAC
1	GAAABCTWHGVGYAAY	NC_002516.2	4017133	4017148	-	732727	0.000123	1	GATACCGTAGGGCGAC
1	GAAABCTWHGVGYAAY	NC_002516.2	4020837	4020852	-	732727	0.000123	1	GAAACCGAAGGGCGCC
1	GAAABCTWHGVGYAAY	NC_002516.2	4028928	4028943	-	732727	0.000123	1	GAAGCCGACGCGCAGT
1	GAAABCTWHGVGYAAY	NC_002516.2	4031767	4031782	-	732727	0.000123	1	GTGATCGACGCGCAAC
1	GAAABCTWHGVGYAAY	NC_002516.2	4072884	4072899	+	732727	0.000123	1	GTAGTCGACGCGCAAC
1	GAAABCTWHGVGYAAY	NC_002516.2	4110524	4110539	+	732727	0.000123	1	GAACGCATCGAGCACC
1	GAAABCTWHGVGYAAY	NC_002516.2	4155527	4155542	+	732727	0.000123	1	GAAGGCATCGAGCAGC
1	GAAABCTWHGVGYAAY	NC_002516.2	4241930	4241945	+	732727	0.000123	1	GCGACCGTCGAGCAAC
1	GAAABCTWHGVGYAAY	NC_002516.2	4267603	4267618	+	732727	0.000123	1	GATGCCATTGCGCAAC
1	GAAABCTWHGVGYAAY	NC_002516.2	4279701	4279716	-	732727	0.000123	1	GATGCCGACGCGCAAT
1	GAAABCTWHGVGYAAY	NC_002516.2	4322121	4322136	+	732727	0.000123	1	GACACCGTCGAGCAGC
1	GAAABCTWHGVGYAAY	NC_002516.2	4346377	4346392	-	732727	0.000123	1	GAGGCCTTCGCGCAGT
1	GAAABCTWHGVGYAAY	NC_002516.2	4420606	4420621	+	732727	0.000123	1	GAAGTCCTCGCGCATC
1	GAAABCTWHGVGYAAY	NC_002516.2	4442822	4442837	+	732727	0.000123	1	GGCAGCGTCGAGCAAC
1	GAAABCTWHGVGYAAY	NC_002516.2	4462324	4462339	+	732727	0.000123	1	GAAGCCTACGAGCGTC
1	GAAABCTWHGVGYAAY	NC_002516.2	4504738	4504753	+	732727	0.000123	1	GAACCCCAAGCGCGAC
1	GAAABCTWHGVGYAAY	NC_002516.2	4586629	4586644	-	732727	0.000123	1	GAACTCGACGCGCAGC
1	GAAABCTWHGVGYAAY	NC_002516.2	4626371	4626386	+	732727	0.000123	1	GAAATCCTCGCGCCGC
1	GAAABCTWHGVGYAAY	NC_002516.2	4639748	4639763	+	732727	0.000123	1	GCAGGCGTAGCGCAAC
1	GAAABCTWHGVGYAAY	NC_002516.2	4674898	4674913	+	732727	0.000123	1	GACACCTTCGCGCGCT
1	GAAABCTWHGVGYAAY	NC_002516.2	4728576	4728591	+	732727	0.000123	1	GCAGTCTTCGGGCAGC
1	GAAABCTWHGVGYAAY	NC_002516.2	4737887	4737902	-	732727	0.000123	1	GACCGCGATGGGCAAC
1	GAAABCTWHGVGYAAY	NC_002516.2	4765947	4765962	-	732727	0.000123	1	GAAAGCCACGGGTCTC
1	GAAABCTWHGVGYAAY	NC_002516.2	4797403	4797418	+	732727	0.000123	1	GCCAGCGTCGAGCAAC
1	GAAABCTWHGVGYAAY	NC_002516.2	4798027	4798042	+	732727	0.000123	1	GAGTCCATCGAGCAAC
1	GAAABCTWHGVGYAAY	NC_002516.2	4878096	4878111	+	732727	0.000123	1	GGCACCGTCGAGCAAC
1	GAAABCTWHGVGYAAY	NC_002516.2	4909268	4909283	+	732727	0.000123	1	GAAGGCGTCGGGCAGT
1	GAAABCTWHGVGYAAY	NC_002516.2	4914683	4914698	-	732727	0.000123	1	GCACGCTTCGGGCGAT
1	GAAABCTWHGVGYAAY	NC_002516.2	4921233	4921248	+	732727	0.000123	1	GAAATCCTCGCGCGGC
1	GAAABCTWHGVGYAAY	NC_002516.2	5007492	5007507	-	732727	0.000123	1	GAAGCCGAAGGGCATC
1	GAAABCTWHGVGYAAY	NC_002516.2	5009741	5009756	-	732727	0.000123	1	GATTCCTTCGCGCTAT
1	GAAABCTWHGVGYAAY	NC_002516.2	5022805	5022820	+	732727	0.000123	1	GAACTCCTCGCGCACC
1	GAAABCTWHGVGYAAY	NC_002516.2	5062015	5062030	-	732727	0.000123	1	GAAGGCGATGGGCAGC
1	GAAABCTWHGVGYAAY	NC_002516.2	5099014	5099029	-	732727	0.000123	1	GATCGCGTCGGGCAAT
1	GAAABCTWHGVGYAAY	NC_002516.2	5244690	5244705	+	732727	0.000123	1	GAAGGCTTCGAGCTGC
1	GAAABCTWHGVGYAAY	NC_002516.2	5276945	5276960	-	732727	0.000123	1	GCAAGCCTCGGGTATC
1	GAAABCTWHGVGYAAY	NC_002516.2	5281696	5281711	+	732727	0.000123	1	GCGACCTATGCGCACC
1	GAAABCTWHGVGYAAY	NC_002516.2	5321550	5321565	-	732727	0.000123	1	GATGCCTTCGAGCAGC
1	GAAABCTWHGVGYAAY	NC_002516.2	5351660	5351675	+	732727	0.000123	1	GGAACCGTTGCGCGAC
1	GAAABCTWHGVGYAAY	NC_002516.2	5382059	5382074	-	732727	0.000123	1	GACTTCCTCGCGCAAC
1	GAAABCTWHGVGYAAY	NC_002516.2	5393603	5393618	+	732727	0.000123	1	GAGTTCGTCGGGCAAC
1	GAAABCTWHGVGYAAY	NC_002516.2	5608215	5608230	-	732727	0.000123	1	GTGACCATCGCGCAAT
1	GAAABCTWHGVGYAAY	NC_002516.2	5622604	5622619	+	732727	0.000123	1	GATATCGTCGCGCACC
1	GAAABCTWHGVGYAAY	NC_002516.2	5631177	5631192	+	732727	0.000123	1	GGACTCCTCGCGCAAC
1	GAAABCTWHGVGYAAY	NC_002516.2	5691191	5691206	+	732727	0.000123	1	GAACGCAACGAGCAGC
1	GAAABCTWHGVGYAAY	NC_002516.2	5692750	5692765	+	732727	0.000123	1	GAGCGCTTCGAGCAGC
1	GAAABCTWHGVGYAAY	NC_002516.2	5764005	5764020	-	732727	0.000123	1	GCCACCGACGAGCAAC
1	GAAABCTWHGVGYAAY	NC_002516.2	5779289	5779304	+	732727	0.000123	1	GAGGCCATCGAGCAAC
1	GAAABCTWHGVGYAAY	NC_002516.2	5793308	5793323	-	732727	0.000123	1	GGGACCGAAGCGCAAC
1	GAAABCTWHGVGYAAY	NC_002516.2	5836581	5836596	+	732727	0.000123	1	GCCGCCTTCGCGCAAT
1	GAAABCTWHGVGYAAY	NC_002516.2	5878897	5878912	-	732727	0.000123	1	GAAGGCTTCGAGCGCC
1	GAAABCTWHGVGYAAY	NC_002516.2	5922081	5922096	-	732727	0.000123	1	GCCAGCCTCGAGCAAC
1	GAAABCTWHGVGYAAY	NC_002516.2	5931427	5931442	+	732727	0.000123	1	GGAGGCAACGCGTAAC
1	GAAABCTWHGVGYAAY	NC_002516.2	5965818	5965833	-	732727	0.000123	1	GCGGGCTTCGAGCAAC
1	GAAABCTWHGVGYAAY	NC_002516.2	5973821	5973836	+	732727	0.000123	1	GGAGCCTTCGCGCTAT
1	GAAABCTWHGVGYAAY	NC_002516.2	6009355	6009370	+	732727	0.000123	1	GAACGCTACGCGCTGT
1	GAAABCTWHGVGYAAY	NC_002516.2	6109619	6109634	+	732727	0.000123	1	GGAAGCCATGGGCCAC
1	GAAABCTWHGVGYAAY	NC_002516.2	6128785	6128800	+	732727	0.000123	1	GACCGCCTTGCGCAAC
1	GAAABCTWHGVGYAAY	NC_002516.2	6136575	6136590	+	732727	0.000123	1	GCAGGCTTCGGGTAGC
1	GAAABCTWHGVGYAAY	NC_002516.2	6140446	6140461	-	732727	0.000123	1	GAGGCCATCGAGCAAC
1	GAAABCTWHGVGYAAY	NC_002516.2	6154817	6154832	+	732727	0.000123	1	GTCCTCTTCGGGCAAC
1	GAAABCTWHGVGYAAY	NC_002516.2	6165057	6165072	-	732727	0.000123	1	GATGCCGTCGAGCAAC
1	GAAABCTWHGVGYAAY	NC_002516.2	6183132	6183147	-	732727	0.000123	1	GGCACCTTCGCGTAGC
1	GAAABCTWHGVGYAAY	NC_002516.2	6242750	6242765	-	732727	0.000123	1	GAGCGCCACGGGTAAC
1	GAAABCTWHGVGYAAY	NC_002516.2	74774	74789	+	731515	0.000125	1	CAGACCTTCGCGCAGC
1	GAAABCTWHGVGYAAY	NC_002516.2	136453	136468	-	731515	0.000125	1	GAAACCGACCGGCCAC
1	GAAABCTWHGVGYAAY	NC_002516.2	228909	228924	+	731515	0.000125	1	CAACCCCTCGCGCAAC
1	GAAABCTWHGVGYAAY	NC_002516.2	389567	389582	+	731515	0.000125	1	GGAACCCACTGGCAAC
1	GAAABCTWHGVGYAAY	NC_002516.2	399979	399994	+	731515	0.000125	1	GAAACCGTCGGTCACC
1	GAAABCTWHGVGYAAY	NC_002516.2	401532	401547	-	731515	0.000125	1	GAAAGCGTCGGTCAGC
1	GAAABCTWHGVGYAAY	NC_002516.2	451583	451598	+	731515	0.000125	1	GAAACCATCCCGCAGC
1	GAAABCTWHGVGYAAY	NC_002516.2	489014	489029	+	731515	0.000125	1	GAACCATTCGCGCACC
1	GAAABCTWHGVGYAAY	NC_002516.2	593767	593782	-	731515	0.000125	1	GATCCATTCGGGCAAC
1	GAAABCTWHGVGYAAY	NC_002516.2	645429	645444	-	731515	0.000125	1	GACAGCTTCGCCCAGC
1	GAAABCTWHGVGYAAY	NC_002516.2	656030	656045	-	731515	0.000125	1	CAAGGCTTCGCGCTAC
1	GAAABCTWHGVGYAAY	NC_002516.2	884758	884773	-	731515	0.000125	1	GAAAGCCTCCGGCCAC
1	GAAABCTWHGVGYAAY	NC_002516.2	891436	891451	+	731515	0.000125	1	GATGCGTTCGCGCAAC
1	GAAABCTWHGVGYAAY	NC_002516.2	903775	903790	-	731515	0.000125	1	GTAGCGTTCGCGCAAC
1	GAAABCTWHGVGYAAY	NC_002516.2	914565	914580	+	731515	0.000125	1	GAAGCCTTCGCCCAGC
1	GAAABCTWHGVGYAAY	NC_002516.2	922101	922116	+	731515	0.000125	1	GAAAGCGACGGTCACC
1	GAAABCTWHGVGYAAY	NC_002516.2	937003	937018	-	731515	0.000125	1	GAAGCCTTCTCGCAGC
1	GAAABCTWHGVGYAAY	NC_002516.2	937938	937953	+	731515	0.000125	1	GAACGCAACGGCCAAC
1	GAAABCTWHGVGYAAY	NC_002516.2	964716	964731	-	731515	0.000125	1	GAAGCGCTCGCGCAAC
1	GAAABCTWHGVGYAAY	NC_002516.2	1231622	1231637	+	731515	0.000125	1	GAAGGCTTCCGGCAGC
1	GAAABCTWHGVGYAAY	NC_002516.2	1249258	1249273	-	731515	0.000125	1	CGTACCTTCGCGCAAC
1	GAAABCTWHGVGYAAY	NC_002516.2	1307879	1307894	+	731515	0.000125	1	GAAACCTTCCCGCGCC
1	GAAABCTWHGVGYAAY	NC_002516.2	1478607	1478622	+	731515	0.000125	1	GAAAGCTTCGGCCGGC
1	GAAABCTWHGVGYAAY	NC_002516.2	1502840	1502855	+	731515	0.000125	1	GAAGGCTTCCGGCACC
1	GAAABCTWHGVGYAAY	NC_002516.2	1514750	1514765	-	731515	0.000125	1	GAAAGCTTCCCGCTGC
1	GAAABCTWHGVGYAAY	NC_002516.2	1523880	1523895	-	731515	0.000125	1	GAAGGCGTCGCACAAC
1	GAAABCTWHGVGYAAY	NC_002516.2	1675464	1675479	-	731515	0.000125	1	GAAGGCCTCCGGCAAC
1	GAAABCTWHGVGYAAY	NC_002516.2	1689688	1689703	-	731515	0.000125	1	TCCAGCTTCGCGCAAC
1	GAAABCTWHGVGYAAY	NC_002516.2	1757691	1757706	-	731515	0.000125	1	CAAGGCTACGCGCAGC
1	GAAABCTWHGVGYAAY	NC_002516.2	1763429	1763444	+	731515	0.000125	1	GAAGGCTTCGGCCAGC
1	GAAABCTWHGVGYAAY	NC_002516.2	1805574	1805589	-	731515	0.000125	1	CAACGCATCGCGCAAC
1	GAAABCTWHGVGYAAY	NC_002516.2	1815753	1815768	+	731515	0.000125	1	GAAGCCTTCTGGCAGC
1	GAAABCTWHGVGYAAY	NC_002516.2	1858915	1858930	+	731515	0.000125	1	GAATGCCTCTGGCAAC
1	GAAABCTWHGVGYAAY	NC_002516.2	1872207	1872222	-	731515	0.000125	1	GAAACCCTCGGCCACC
1	GAAABCTWHGVGYAAY	NC_002516.2	1873939	1873954	-	731515	0.000125	1	CGAGCCTTCGCGCAAC
1	GAAABCTWHGVGYAAY	NC_002516.2	1948882	1948897	-	731515	0.000125	1	GTCAGCTACGGCCAAC
1	GAAABCTWHGVGYAAY	NC_002516.2	1993542	1993557	-	731515	0.000125	1	GCAAGCCACCGGCAAC
1	GAAABCTWHGVGYAAY	NC_002516.2	2076237	2076252	+	731515	0.000125	1	GGAAGTGTCGGGCAAC
1	GAAABCTWHGVGYAAY	NC_002516.2	2091820	2091835	-	731515	0.000125	1	GAACCCTTCGCTCATC
1	GAAABCTWHGVGYAAY	NC_002516.2	2101891	2101906	+	731515	0.000125	1	GAGGCCTTCGGCCAAC
1	GAAABCTWHGVGYAAY	NC_002516.2	2131880	2131895	+	731515	0.000125	1	AAGACCTACGCGCAGC
1	GAAABCTWHGVGYAAY	NC_002516.2	2139462	2139477	-	731515	0.000125	1	GAACGTCTCGGGCAAC
1	GAAABCTWHGVGYAAY	NC_002516.2	2173844	2173859	-	731515	0.000125	1	GAAACGCTCGCGCAGC
1	GAAABCTWHGVGYAAY	NC_002516.2	2195889	2195904	-	731515	0.000125	1	GAGCGCTACCCGCAAC
1	GAAABCTWHGVGYAAY	NC_002516.2	2297653	2297668	-	731515	0.000125	1	GACGCGTTCGCGCAAC
1	GAAABCTWHGVGYAAY	NC_002516.2	2376443	2376458	+	731515	0.000125	1	CACCGCTTCGCGCAAC
1	GAAABCTWHGVGYAAY	NC_002516.2	2757607	2757622	+	731515	0.000125	1	GCAACCCTCGCCCAAC
1	GAAABCTWHGVGYAAY	NC_002516.2	2786604	2786619	-	731515	0.000125	1	GAAAGCATCGCCCACC
1	GAAABCTWHGVGYAAY	NC_002516.2	2802891	2802906	+	731515	0.000125	1	GAAACGCTCGCGCAGC
1	GAAABCTWHGVGYAAY	NC_002516.2	2813731	2813746	+	731515	0.000125	1	GACGCCTACGGCCAAC
1	GAAABCTWHGVGYAAY	NC_002516.2	2856640	2856655	+	731515	0.000125	1	AAGAGCTTCGCGCAGC
1	GAAABCTWHGVGYAAY	NC_002516.2	2952955	2952970	-	731515	0.000125	1	TCGACCTACGGGCAAC
1	GAAABCTWHGVGYAAY	NC_002516.2	2967085	2967100	-	731515	0.000125	1	GATGCCTTCGCTCAAC
1	GAAABCTWHGVGYAAY	NC_002516.2	3158286	3158301	+	731515	0.000125	1	GAAACGCTCGCGCAGC
1	GAAABCTWHGVGYAAY	NC_002516.2	3301148	3301163	-	731515	0.000125	1	GAACGCTTCGCCCAGC
1	GAAABCTWHGVGYAAY	NC_002516.2	3308374	3308389	+	731515	0.000125	1	GAAGCCTTCGGACACC
1	GAAABCTWHGVGYAAY	NC_002516.2	3391769	3391784	+	731515	0.000125	1	GTACGCTTCGCCCAAC
1	GAAABCTWHGVGYAAY	NC_002516.2	3475721	3475736	-	731515	0.000125	1	GCAAGTTACGCGCAGC
1	GAAABCTWHGVGYAAY	NC_002516.2	3483618	3483633	+	731515	0.000125	1	GTAGCCTACTGGCAAC
1	GAAABCTWHGVGYAAY	NC_002516.2	3553096	3553111	+	731515	0.000125	1	CACACCTTCGCGCAGC
1	GAAABCTWHGVGYAAY	NC_002516.2	3650215	3650230	+	731515	0.000125	1	GAAGGCTTCGGTCAGC
1	GAAABCTWHGVGYAAY	NC_002516.2	3650795	3650810	-	731515	0.000125	1	GCAAGTTACGCGCAGC
1	GAAABCTWHGVGYAAY	NC_002516.2	3680857	3680872	-	731515	0.000125	1	GAAGGCATCGGCCAAC
1	GAAABCTWHGVGYAAY	NC_002516.2	3703284	3703299	+	731515	0.000125	1	CAGGGCTTCGCGCAAC
1	GAAABCTWHGVGYAAY	NC_002516.2	3783108	3783123	-	731515	0.000125	1	GAACGCCTCTGGCAAC
1	GAAABCTWHGVGYAAY	NC_002516.2	3838013	3838028	-	731515	0.000125	1	GAGCGCTACCGGCAAC
1	GAAABCTWHGVGYAAY	NC_002516.2	3862085	3862100	+	731515	0.000125	1	CAGCGCTTCGCGCAAC
1	GAAABCTWHGVGYAAY	NC_002516.2	4011444	4011459	-	731515	0.000125	1	CAACGCTTCGCGCACC
1	GAAABCTWHGVGYAAY	NC_002516.2	4025709	4025724	-	731515	0.000125	1	GAAGCTTTCGCGCACC
1	GAAABCTWHGVGYAAY	NC_002516.2	4081699	4081714	+	731515	0.000125	1	GAAACGCACGGGCACC
1	GAAABCTWHGVGYAAY	NC_002516.2	4182123	4182138	-	731515	0.000125	1	CAAGGCCTCGGGCAAC
1	GAAABCTWHGVGYAAY	NC_002516.2	4233454	4233469	+	731515	0.000125	1	GAAGGCTTCACGCGAC
1	GAAABCTWHGVGYAAY	NC_002516.2	4267789	4267804	+	731515	0.000125	1	GAAAGCGTCGGTCACC
1	GAAABCTWHGVGYAAY	NC_002516.2	4429175	4429190	+	731515	0.000125	1	AAACGCTTCGCGCAGC
1	GAAABCTWHGVGYAAY	NC_002516.2	4522992	4523007	+	731515	0.000125	1	GAAACCATCCGGCAGC
1	GAAABCTWHGVGYAAY	NC_002516.2	4705783	4705798	+	731515	0.000125	1	GAAACCCACGCCCAGC
1	GAAABCTWHGVGYAAY	NC_002516.2	4719342	4719357	+	731515	0.000125	1	GGAAGTGTCGGGCAAC
1	GAAABCTWHGVGYAAY	NC_002516.2	4833830	4833845	+	731515	0.000125	1	GAAACCGTCGGCCACC
1	GAAABCTWHGVGYAAY	NC_002516.2	4985109	4985124	+	731515	0.000125	1	GAACCGATCGCGCAAC
1	GAAABCTWHGVGYAAY	NC_002516.2	4991057	4991072	+	731515	0.000125	1	GAAAGCCACGGACATC
1	GAAABCTWHGVGYAAY	NC_002516.2	5272995	5273010	-	731515	0.000125	1	GGACGCTTCCGGCAAC
1	GAAABCTWHGVGYAAY	NC_002516.2	5373674	5373689	-	731515	0.000125	1	GAAGCATTCGCGCGAC
1	GAAABCTWHGVGYAAY	NC_002516.2	5375986	5376001	-	731515	0.000125	1	CAAACCCTCGCGCCAC
1	GAAABCTWHGVGYAAY	NC_002516.2	5445792	5445807	+	731515	0.000125	1	CAATGCCTCGCGCAAC
1	GAAABCTWHGVGYAAY	NC_002516.2	5471248	5471263	+	731515	0.000125	1	AACAGCGTCGCGCAAC
1	GAAABCTWHGVGYAAY	NC_002516.2	5808075	5808090	+	731515	0.000125	1	GAACGCCACCGGCAAC
1	GAAABCTWHGVGYAAY	NC_002516.2	5809697	5809712	+	731515	0.000125	1	GAAACCCTCGCCCAGC
1	GAAABCTWHGVGYAAY	NC_002516.2	5824498	5824513	+	731515	0.000125	1	GAAGGCCACCGGCAAC
1	GAAABCTWHGVGYAAY	NC_002516.2	5909144	5909159	+	731515	0.000125	1	TACCCCTTCGCGCAAC
1	GAAABCTWHGVGYAAY	NC_002516.2	5960823	5960838	+	731515	0.000125	1	GAAAGCCACGGCCAGC
1	GAAABCTWHGVGYAAY	NC_002516.2	6030609	6030624	-	731515	0.000125	1	CAATCCCTCGGGCAAC
1	GAAABCTWHGVGYAAY	NC_002516.2	6045660	6045675	+	731515	0.000125	1	GCACGCTACCGGCAAC
1	GAAABCTWHGVGYAAY	NC_002516.2	6067404	6067419	+	731515	0.000125	1	GAGTCCTACCCGCAAC
1	GAAABCTWHGVGYAAY	NC_002516.2	6113601	6113616	-	731515	0.000125	1	GAAGGTCTCGCGCAAC
1	GAAABCTWHGVGYAAY	NC_002516.2	6137148	6137163	+	731515	0.000125	1	GTGAGATTCGCGCAAC
1	GAAABCTWHGVGYAAY	NC_002516.2	6221533	6221548	+	731515	0.000125	1	GAGCGCTTCGCCCAAC
1	GAAABCTWHGVGYAAY	NC_002516.2	6234931	6234946	-	731515	0.000125	1	GACGGCTTCTGGCAAC
1	GAAABCTWHGVGYAAY	NC_002516.2	6244091	6244106	-	731515	0.000125	1	GAAAGCTTCGGTCCGC
1	GAAABCTWHGVGYAAY	NC_002516.2	971892	971907	-	721818	0.000126	1	GTAATCAATGAGTAAA
1	GAAABCTWHGVGYAAY	NC_002516.2	2446426	2446441	+	721818	0.000126	1	GAATTCCGTGAGTAAT
1	GAAABCTWHGVGYAAY	NC_002516.2	2766937	2766952	-	721818	0.000126	1	GCTATCTCTGAGTAAT
1	GAAABCTWHGVGYAAY	NC_002516.2	2947464	2947479	+	721818	0.000126	1	GAAATCGGAGAGTCAT
1	GAAABCTWHGVGYAAY	NC_002516.2	430592	430607	-	720606	0.000135	1	GAAATCATCCAGGAAT
1	GAAABCTWHGVGYAAY	NC_002516.2	723628	723643	-	720606	0.000135	1	GAGATCTTCGATTAAG
1	GAAABCTWHGVGYAAY	NC_002516.2	1496953	1496968	-	720606	0.000135	1	GAAATTTCTGCGTATT
1	GAAABCTWHGVGYAAY	NC_002516.2	1942449	1942464	-	720606	0.000135	1	GAAATCGTCGAAGAAT
1	GAAABCTWHGVGYAAY	NC_002516.2	2212686	2212701	+	720606	0.000135	1	AAAACCAAAGAGGAAT
1	GAAABCTWHGVGYAAY	NC_002516.2	2573396	2573411	+	720606	0.000135	1	GAAGTCTCTTGGTAAT
1	GAAABCTWHGVGYAAY	NC_002516.2	3554262	3554277	+	720606	0.000135	1	GAAATCGATGAAGAAC
1	GAAABCTWHGVGYAAY	NC_002516.2	4446055	4446070	-	720606	0.000135	1	GAAATCATCGAAGAAT
1	GAAABCTWHGVGYAAY	NC_002516.2	4650908	4650923	+	720606	0.000135	1	GAAATCCATGAAGAAC
1	GAAABCTWHGVGYAAY	NC_002516.2	4792185	4792200	+	720606	0.000135	1	GAGATCTTCGATTAAG
1	GAAABCTWHGVGYAAY	NC_002516.2	4854016	4854031	-	720606	0.000135	1	CAAATCATAGCGAAAT
1	GAAABCTWHGVGYAAY	NC_002516.2	5267713	5267728	+	720606	0.000135	1	GAGATCTTCGATTAAG
1	GAAABCTWHGVGYAAY	NC_002516.2	5312150	5312165	-	720606	0.000135	1	GAAATCCTTGACGAAC
1	GAAABCTWHGVGYAAY	NC_002516.2	5900696	5900711	+	720606	0.000135	1	GAAATCTCTCCGTAGT
1	GAAABCTWHGVGYAAY	NC_002516.2	6043197	6043212	+	720606	0.000135	1	GAGATCTTCGATTAAG
1	GAAABCTWHGVGYAAY	NC_002516.2	6252841	6252856	-	720606	0.000135	1	GAAATCGAACAGGAAC
1	GAAABCTWHGVGYAAY	NC_002516.2	4128	4143	-	719394	0.00014	1	CAAATCTTCAAGCAAG
1	GAAABCTWHGVGYAAY	NC_002516.2	115091	115106	+	719394	0.00014	1	AAAAGCTTTACGGAAT
1	GAAABCTWHGVGYAAY	NC_002516.2	338442	338457	+	719394	0.00014	1	GAAACGTTTCGGTAAG
1	GAAABCTWHGVGYAAY	NC_002516.2	1559121	1559136	-	719394	0.00014	1	AAAAGATCAGAGCAAT
1	GAAABCTWHGVGYAAY	NC_002516.2	3291178	3291193	+	719394	0.00014	1	GAAAGTTTCGATTAAG
1	GAAABCTWHGVGYAAY	NC_002516.2	3529465	3529480	+	719394	0.00014	1	TAAAGTTCAGCGTAAT
1	GAAABCTWHGVGYAAY	NC_002516.2	75677	75692	-	706061	0.000147	1	GGAAGCAATGGGTGAC
1	GAAABCTWHGVGYAAY	NC_002516.2	81418	81433	+	706061	0.000147	1	GATCGCCAAGAGCAAC
1	GAAABCTWHGVGYAAY	NC_002516.2	221526	221541	-	706061	0.000147	1	GAAGTCGTAGCGCAGC
1	GAAABCTWHGVGYAAY	NC_002516.2	229649	229664	-	706061	0.000147	1	GGAATCTATGGGCTGC
1	GAAABCTWHGVGYAAY	NC_002516.2	235267	235282	-	706061	0.000147	1	GAGATCTACGAGCGCC
1	GAAABCTWHGVGYAAY	NC_002516.2	237588	237603	-	706061	0.000147	1	GCCGTCTTCGAGCAAC
1	GAAABCTWHGVGYAAY	NC_002516.2	256322	256337	+	706061	0.000147	1	GCAAGCGATGAGCAGC
1	GAAABCTWHGVGYAAY	NC_002516.2	316363	316378	+	706061	0.000147	1	GAATTCGTAGCGCACC
1	GAAABCTWHGVGYAAY	NC_002516.2	323177	323192	+	706061	0.000147	1	GACATCTACGCGCGCT
1	GAAABCTWHGVGYAAY	NC_002516.2	357563	357578	+	706061	0.000147	1	GCCACCTTCGAGCACT
1	GAAABCTWHGVGYAAY	NC_002516.2	378687	378702	+	706061	0.000147	1	GGAAGCCATGGGTACC
1	GAAABCTWHGVGYAAY	NC_002516.2	456358	456373	+	706061	0.000147	1	GAAAGCCTCGAGCCGT
1	GAAABCTWHGVGYAAY	NC_002516.2	504957	504972	-	706061	0.000147	1	GAAGGCATTGAGCATC
1	GAAABCTWHGVGYAAY	NC_002516.2	515356	515371	-	706061	0.000147	1	GACATCGAAGCGCACC
1	GAAABCTWHGVGYAAY	NC_002516.2	563527	563542	-	706061	0.000147	1	GGAATCCTTGCGCAGC
1	GAAABCTWHGVGYAAY	NC_002516.2	573161	573176	-	706061	0.000147	1	GAAATCAACGAGCTGC
1	GAAABCTWHGVGYAAY	NC_002516.2	580804	580819	-	706061	0.000147	1	GTAGTCGAAGCGCAAC
1	GAAABCTWHGVGYAAY	NC_002516.2	658221	658236	-	706061	0.000147	1	GATGGCCTTGCGCAAT
1	GAAABCTWHGVGYAAY	NC_002516.2	741670	741685	-	706061	0.000147	1	GAAACCGTCGAGTCCC
1	GAAABCTWHGVGYAAY	NC_002516.2	882324	882339	+	706061	0.000147	1	GAAGCCTTCGAGCGGT
1	GAAABCTWHGVGYAAY	NC_002516.2	995143	995158	+	706061	0.000147	1	GCACGCTAAGGGCGAT
1	GAAABCTWHGVGYAAY	NC_002516.2	1052331	1052346	+	706061	0.000147	1	GAACGCGATGAGCAGC
1	GAAABCTWHGVGYAAY	NC_002516.2	1070672	1070687	+	706061	0.000147	1	GATACCTTTGGGTTGC
1	GAAABCTWHGVGYAAY	NC_002516.2	1097521	1097536	+	706061	0.000147	1	GACACCTATGAGCGTC
1	GAAABCTWHGVGYAAY	NC_002516.2	1111129	1111144	-	706061	0.000147	1	GGACTCGTAGCGCAAC
1	GAAABCTWHGVGYAAY	NC_002516.2	1111930	1111945	-	706061	0.000147	1	GTAGTCGTAGCGCAAC
1	GAAABCTWHGVGYAAY	NC_002516.2	1184669	1184684	+	706061	0.000147	1	GATATCTTTGCGCCGC
1	GAAABCTWHGVGYAAY	NC_002516.2	1190423	1190438	-	706061	0.000147	1	GAGGGCTTCGCGTAGT
1	GAAABCTWHGVGYAAY	NC_002516.2	1211164	1211179	-	706061	0.000147	1	GCAGGCTAAGGGCGAT
1	GAAABCTWHGVGYAAY	NC_002516.2	1226772	1226787	+	706061	0.000147	1	GAAGGCATTGAGCAGC
1	GAAABCTWHGVGYAAY	NC_002516.2	1254206	1254221	-	706061	0.000147	1	GCCAGCTACGCGTGAT
1	GAAABCTWHGVGYAAY	NC_002516.2	1269774	1269789	-	706061	0.000147	1	GGCCGCTAAGAGCAAC
1	GAAABCTWHGVGYAAY	NC_002516.2	1320620	1320635	+	706061	0.000147	1	GACCTCTTCGCGCAGT
1	GAAABCTWHGVGYAAY	NC_002516.2	1389700	1389715	+	706061	0.000147	1	GAACCCCATGCGTGAC
1	GAAABCTWHGVGYAAY	NC_002516.2	1425914	1425929	+	706061	0.000147	1	GAACCCTTCGCGTCGT
1	GAAABCTWHGVGYAAY	NC_002516.2	1431260	1431275	+	706061	0.000147	1	GACATCTTCGAGCTGC
1	GAAABCTWHGVGYAAY	NC_002516.2	1572582	1572597	+	706061	0.000147	1	GAAATCGACGCGCTGT
1	GAAABCTWHGVGYAAY	NC_002516.2	1580008	1580023	-	706061	0.000147	1	GCAACCGATGAGCAGC
1	GAAABCTWHGVGYAAY	NC_002516.2	1658652	1658667	-	706061	0.000147	1	GCCACCATCGAGCAAT
1	GAAABCTWHGVGYAAY	NC_002516.2	1701096	1701111	-	706061	0.000147	1	GACACCTACGAGTGGC
1	GAAABCTWHGVGYAAY	NC_002516.2	1715447	1715462	-	706061	0.000147	1	GAAGCCTTCGAGCGCT
1	GAAABCTWHGVGYAAY	NC_002516.2	1739541	1739556	+	706061	0.000147	1	GACATCGATGGGCAGC
1	GAAABCTWHGVGYAAY	NC_002516.2	1757248	1757263	+	706061	0.000147	1	GACGTCTTCGAGCATC
1	GAAABCTWHGVGYAAY	NC_002516.2	1782896	1782911	-	706061	0.000147	1	GACCTCGATGCGCAAC
1	GAAABCTWHGVGYAAY	NC_002516.2	1857710	1857725	-	706061	0.000147	1	GAACGCGAAGAGCATC
1	GAAABCTWHGVGYAAY	NC_002516.2	1902393	1902408	-	706061	0.000147	1	GAACTCATCGAGCACC
1	GAAABCTWHGVGYAAY	NC_002516.2	1951408	1951423	+	706061	0.000147	1	GAAGTCCTCGCGTACC
1	GAAABCTWHGVGYAAY	NC_002516.2	1952856	1952871	+	706061	0.000147	1	GGAAGCCATGGGCGAT
1	GAAABCTWHGVGYAAY	NC_002516.2	1999319	1999334	-	706061	0.000147	1	GGCATCGTCGAGCAAC
1	GAAABCTWHGVGYAAY	NC_002516.2	2109431	2109446	+	706061	0.000147	1	GAAATCGTCGGGTTGC
1	GAAABCTWHGVGYAAY	NC_002516.2	2113566	2113581	-	706061	0.000147	1	GATATCGATGCGCAGC
1	GAAABCTWHGVGYAAY	NC_002516.2	2275691	2275706	+	706061	0.000147	1	GAAGTCGACGGGCATT
1	GAAABCTWHGVGYAAY	NC_002516.2	2361578	2361593	-	706061	0.000147	1	GAAAGCGAAGCGCTTT
1	GAAABCTWHGVGYAAY	NC_002516.2	2386930	2386945	-	706061	0.000147	1	GAGACCTTCGAGCGCT
1	GAAABCTWHGVGYAAY	NC_002516.2	2538978	2538993	+	706061	0.000147	1	GAATCCTTCGAGCGCT
1	GAAABCTWHGVGYAAY	NC_002516.2	2556681	2556696	-	706061	0.000147	1	GCACGCCTTGCGTAAC
1	GAAABCTWHGVGYAAY	NC_002516.2	2570954	2570969	+	706061	0.000147	1	GATCTCGATGCGCAAC
1	GAAABCTWHGVGYAAY	NC_002516.2	2607488	2607503	-	706061	0.000147	1	GAGGTCATCGCGCAAT
1	GAAABCTWHGVGYAAY	NC_002516.2	2689234	2689249	+	706061	0.000147	1	GTAAGCAATGAGCATC
1	GAAABCTWHGVGYAAY	NC_002516.2	2718226	2718241	+	706061	0.000147	1	GAATTCGTCGAGCAGC
1	GAAABCTWHGVGYAAY	NC_002516.2	2718993	2719008	-	706061	0.000147	1	GACAGCTATGCGCTGT
1	GAAABCTWHGVGYAAY	NC_002516.2	2728502	2728517	+	706061	0.000147	1	GAATGCGTCGAGCGAT
1	GAAABCTWHGVGYAAY	NC_002516.2	2747320	2747335	+	706061	0.000147	1	GTAACCGAAGCGTTAC
1	GAAABCTWHGVGYAAY	NC_002516.2	2757596	2757611	+	706061	0.000147	1	GCCATCGAAGGGCAAC
1	GAAABCTWHGVGYAAY	NC_002516.2	2866544	2866559	+	706061	0.000147	1	GGTAGCGTCGAGCAAT
1	GAAABCTWHGVGYAAY	NC_002516.2	2901388	2901403	-	706061	0.000147	1	GTCGCCTTCGAGCAAT
1	GAAABCTWHGVGYAAY	NC_002516.2	2934666	2934681	-	706061	0.000147	1	GAAAGCCTTGGGCGTT
1	GAAABCTWHGVGYAAY	NC_002516.2	3057436	3057451	+	706061	0.000147	1	GAACTCGACGCGCAGT
1	GAAABCTWHGVGYAAY	NC_002516.2	3059950	3059965	+	706061	0.000147	1	GAACTCCTTGCGCAGC
1	GAAABCTWHGVGYAAY	NC_002516.2	3074973	3074988	-	706061	0.000147	1	GGACGCGTTGCGTAAC
1	GAAABCTWHGVGYAAY	NC_002516.2	3124801	3124816	-	706061	0.000147	1	GAACCCCAAGGGCGAT
1	GAAABCTWHGVGYAAY	NC_002516.2	3345894	3345909	+	706061	0.000147	1	GACATCGTCGAGCATC
1	GAAABCTWHGVGYAAY	NC_002516.2	3465719	3465734	-	706061	0.000147	1	GAGACCCTCGAGCAGT
1	GAAABCTWHGVGYAAY	NC_002516.2	3506810	3506825	-	706061	0.000147	1	GACATCCTCGAGCAGC
1	GAAABCTWHGVGYAAY	NC_002516.2	3530889	3530904	-	706061	0.000147	1	GAGTGCAAAGAGCAAC
1	GAAABCTWHGVGYAAY	NC_002516.2	3622987	3623002	-	706061	0.000147	1	GGCATCCAAGCGCAAC
1	GAAABCTWHGVGYAAY	NC_002516.2	3743837	3743852	-	706061	0.000147	1	GAACTCCTTGCGCAGC
1	GAAABCTWHGVGYAAY	NC_002516.2	3775635	3775650	+	706061	0.000147	1	GCAAGCAATGCGCCAT
1	GAAABCTWHGVGYAAY	NC_002516.2	3796507	3796522	-	706061	0.000147	1	GAGACCGAAGAGCACC
1	GAAABCTWHGVGYAAY	NC_002516.2	3799739	3799754	-	706061	0.000147	1	GAAATCATCGCGTCGC
1	GAAABCTWHGVGYAAY	NC_002516.2	3827198	3827213	+	706061	0.000147	1	GATACCCATGCGCACT
1	GAAABCTWHGVGYAAY	NC_002516.2	3828980	3828995	+	706061	0.000147	1	GTAATCGTCGAGCAGC
1	GAAABCTWHGVGYAAY	NC_002516.2	3946320	3946335	-	706061	0.000147	1	GAACTCGACGGGCACT
1	GAAABCTWHGVGYAAY	NC_002516.2	3986009	3986024	+	706061	0.000147	1	GAACCCTTCGAGCTGT
1	GAAABCTWHGVGYAAY	NC_002516.2	4083506	4083521	+	706061	0.000147	1	GAAGTCGACGCGCCAT
1	GAAABCTWHGVGYAAY	NC_002516.2	4130371	4130386	-	706061	0.000147	1	GAAATCGATGCGCGCC
1	GAAABCTWHGVGYAAY	NC_002516.2	4135775	4135790	+	706061	0.000147	1	GGAACCCACGGGTGAT
1	GAAABCTWHGVGYAAY	NC_002516.2	4193229	4193244	+	706061	0.000147	1	GGAAGCCAAGCGTACC
1	GAAABCTWHGVGYAAY	NC_002516.2	4216605	4216620	-	706061	0.000147	1	GAAGTCCTCGCGCAGT
1	GAAABCTWHGVGYAAY	NC_002516.2	4256785	4256800	-	706061	0.000147	1	GAGGTCTACGAGCACC
1	GAAABCTWHGVGYAAY	NC_002516.2	4278041	4278056	-	706061	0.000147	1	GAGACCTTCGAGTTCC
1	GAAABCTWHGVGYAAY	NC_002516.2	4303225	4303240	+	706061	0.000147	1	GAGAGCATCGAGCAGT
1	GAAABCTWHGVGYAAY	NC_002516.2	4319177	4319192	+	706061	0.000147	1	GATATCCTTGGGCACC
1	GAAABCTWHGVGYAAY	NC_002516.2	4339569	4339584	-	706061	0.000147	1	GGAAGCCAAGAGCGAC
1	GAAABCTWHGVGYAAY	NC_002516.2	4369251	4369266	+	706061	0.000147	1	GACGTCTTCGAGCATC
1	GAAABCTWHGVGYAAY	NC_002516.2	4379633	4379648	-	706061	0.000147	1	GCACCCCTTGCGTAAC
1	GAAABCTWHGVGYAAY	NC_002516.2	4397604	4397619	+	706061	0.000147	1	GAAGGCGTCGAGCAGT
1	GAAABCTWHGVGYAAY	NC_002516.2	4452808	4452823	-	706061	0.000147	1	GAAGTCGACGAGCAGC
1	GAAABCTWHGVGYAAY	NC_002516.2	4466806	4466821	+	706061	0.000147	1	GCAAGCTTAGCGTTCC
1	GAAABCTWHGVGYAAY	NC_002516.2	4568721	4568736	+	706061	0.000147	1	GTAGGCGATGCGCAAT
1	GAAABCTWHGVGYAAY	NC_002516.2	4660172	4660187	+	706061	0.000147	1	GAAGGCTTCGCGTCTT
1	GAAABCTWHGVGYAAY	NC_002516.2	4663959	4663974	+	706061	0.000147	1	GCATCCCTCGAGCAAT
1	GAAABCTWHGVGYAAY	NC_002516.2	4763799	4763814	-	706061	0.000147	1	GAACGCCATGCGCATT
1	GAAABCTWHGVGYAAY	NC_002516.2	4811692	4811707	-	706061	0.000147	1	GAGAGCGAAGAGCACC
1	GAAABCTWHGVGYAAY	NC_002516.2	4820626	4820641	+	706061	0.000147	1	GCTACCGTTGCGTAAC
1	GAAABCTWHGVGYAAY	NC_002516.2	4822810	4822825	+	706061	0.000147	1	GAACCCGTTGAGCATC
1	GAAABCTWHGVGYAAY	NC_002516.2	4851870	4851885	-	706061	0.000147	1	GTAATCGATGCGCAGC
1	GAAABCTWHGVGYAAY	NC_002516.2	4859047	4859062	-	706061	0.000147	1	GACTTCCTCGAGCAAC
1	GAAABCTWHGVGYAAY	NC_002516.2	4886161	4886176	+	706061	0.000147	1	GGAATCCTCGAGCAGC
1	GAAABCTWHGVGYAAY	NC_002516.2	4913811	4913826	+	706061	0.000147	1	GAACTCGATGGGCACC
1	GAAABCTWHGVGYAAY	NC_002516.2	4919020	4919035	-	706061	0.000147	1	GAACCCCACGAGCAGT
1	GAAABCTWHGVGYAAY	NC_002516.2	4990983	4990998	-	706061	0.000147	1	GGAGGCTATGGGCATT
1	GAAABCTWHGVGYAAY	NC_002516.2	5023702	5023717	+	706061	0.000147	1	GTAGTCGAAGCGCAAC
1	GAAABCTWHGVGYAAY	NC_002516.2	5117626	5117641	-	706061	0.000147	1	GATGGCTTTGCGTACC
1	GAAABCTWHGVGYAAY	NC_002516.2	5129842	5129857	+	706061	0.000147	1	GATAGCCTTGAGCAGC
1	GAAABCTWHGVGYAAY	NC_002516.2	5181161	5181176	-	706061	0.000147	1	GACCGCTACGAGCAGT
1	GAAABCTWHGVGYAAY	NC_002516.2	5279941	5279956	+	706061	0.000147	1	GGAAGCCACGGGTATT
1	GAAABCTWHGVGYAAY	NC_002516.2	5328453	5328468	+	706061	0.000147	1	GACCGCTTCGAGCAGT
1	GAAABCTWHGVGYAAY	NC_002516.2	5341883	5341898	-	706061	0.000147	1	GAAAGCCTTGCGTGGC
1	GAAABCTWHGVGYAAY	NC_002516.2	5346036	5346051	+	706061	0.000147	1	GAACTCCTCGAGCAGC
1	GAAABCTWHGVGYAAY	NC_002516.2	5368722	5368737	+	706061	0.000147	1	GAAATCATAGGGCTTC
1	GAAABCTWHGVGYAAY	NC_002516.2	5547097	5547112	-	706061	0.000147	1	GAGTTCGTTGCGCAAC
1	GAAABCTWHGVGYAAY	NC_002516.2	5553590	5553605	+	706061	0.000147	1	GCACTCCTCGAGCAAC
1	GAAABCTWHGVGYAAY	NC_002516.2	5557217	5557232	+	706061	0.000147	1	GTGATCGTCGCGCAAT
1	GAAABCTWHGVGYAAY	NC_002516.2	5638369	5638384	-	706061	0.000147	1	GAAGTCGTTGCGCAGC
1	GAAABCTWHGVGYAAY	NC_002516.2	5639546	5639561	+	706061	0.000147	1	GCAGCCGAAGAGCAAC
1	GAAABCTWHGVGYAAY	NC_002516.2	5666948	5666963	+	706061	0.000147	1	GTACTCATCGAGCAAC
1	GAAABCTWHGVGYAAY	NC_002516.2	5686428	5686443	+	706061	0.000147	1	GAACGCCTTGAGCACC
1	GAAABCTWHGVGYAAY	NC_002516.2	5886578	5886593	+	706061	0.000147	1	GAATTCCATGCGCACC
1	GAAABCTWHGVGYAAY	NC_002516.2	5926176	5926191	-	706061	0.000147	1	GGAAGCCAAGGGCATT
1	GAAABCTWHGVGYAAY	NC_002516.2	5936960	5936975	-	706061	0.000147	1	GAACTCGTCGAGCAGC
1	GAAABCTWHGVGYAAY	NC_002516.2	5944680	5944695	-	706061	0.000147	1	GGCACCGTCGAGCAAT
1	GAAABCTWHGVGYAAY	NC_002516.2	6007427	6007442	-	706061	0.000147	1	GGAACCCTTGGGCAGT
1	GAAABCTWHGVGYAAY	NC_002516.2	6033149	6033164	+	706061	0.000147	1	GACATCAACGAGCTAC
1	GAAABCTWHGVGYAAY	NC_002516.2	6057380	6057395	-	706061	0.000147	1	GAAGTCGTAGGGCAGC
1	GAAABCTWHGVGYAAY	NC_002516.2	6117149	6117164	-	706061	0.000147	1	GAGGTCAACGAGCAAC
1	GAAABCTWHGVGYAAY	NC_002516.2	6243110	6243125	-	706061	0.000147	1	GTCACCGTCGAGTAAC
1	GAAABCTWHGVGYAAY	NC_002516.2	13109	13124	-	704848	0.000159	1	GAAAGCCATCGGCATC
1	GAAABCTWHGVGYAAY	NC_002516.2	27109	27124	-	704848	0.000159	1	GAAGGGTTCGAGCACC
1	GAAABCTWHGVGYAAY	NC_002516.2	32815	32830	-	704848	0.000159	1	GAAAGCCTCGGCTACC
1	GAAABCTWHGVGYAAY	NC_002516.2	35481	35496	-	704848	0.000159	1	GAAACCGTCGACCAGC
1	GAAABCTWHGVGYAAY	NC_002516.2	60479	60494	-	704848	0.000159	1	GAATGCGTCGATCAAC
1	GAAABCTWHGVGYAAY	NC_002516.2	75411	75426	-	704848	0.000159	1	GAGACGGTCGAGCAAC
1	GAAABCTWHGVGYAAY	NC_002516.2	87651	87666	-	704848	0.000159	1	GAACGCCTTCGGCAAC
1	GAAABCTWHGVGYAAY	NC_002516.2	105509	105524	+	704848	0.000159	1	GAAGGCTTCGCCTATC
1	GAAABCTWHGVGYAAY	NC_002516.2	123726	123741	+	704848	0.000159	1	TTAAGCTTCGGGCATT
1	GAAABCTWHGVGYAAY	NC_002516.2	219996	220011	+	704848	0.000159	1	GGAGGATTCGAGCAAC
1	GAAABCTWHGVGYAAY	NC_002516.2	240169	240184	-	704848	0.000159	1	GAAGGGATCGAGCAAC
1	GAAABCTWHGVGYAAY	NC_002516.2	269189	269204	-	704848	0.000159	1	GAAGGCGTCCAGCAAC
1	GAAABCTWHGVGYAAY	NC_002516.2	335336	335351	-	704848	0.000159	1	GATGGCTTCGACCAAC
1	GAAABCTWHGVGYAAY	NC_002516.2	409866	409881	-	704848	0.000159	1	GAAATCTTCGGCCCGC
1	GAAABCTWHGVGYAAY	NC_002516.2	439205	439220	+	704848	0.000159	1	CACCCCTTCGAGCAAC
1	GAAABCTWHGVGYAAY	NC_002516.2	465965	465980	-	704848	0.000159	1	AATACCGTTGCGCAAC
1	GAAABCTWHGVGYAAY	NC_002516.2	530449	530464	-	704848	0.000159	1	GGAAGCCACCAGCAAC
1	GAAABCTWHGVGYAAY	NC_002516.2	539224	539239	-	704848	0.000159	1	GAGAGTCATGGGCAAC
1	GAAABCTWHGVGYAAY	NC_002516.2	543868	543883	-	704848	0.000159	1	GAAAGGCAAGGGCTAC
1	GAAABCTWHGVGYAAY	NC_002516.2	544448	544463	-	704848	0.000159	1	TAACGCGACGCGTAAC
1	GAAABCTWHGVGYAAY	NC_002516.2	546045	546060	+	704848	0.000159	1	AAAAGCCTTGGGCAGC
1	GAAABCTWHGVGYAAY	NC_002516.2	548340	548355	-	704848	0.000159	1	GAAAGCCTCGGCTATC
1	GAAABCTWHGVGYAAY	NC_002516.2	551944	551959	+	704848	0.000159	1	GAAGGCTTCGGCCCAT
1	GAAABCTWHGVGYAAY	NC_002516.2	554451	554466	-	704848	0.000159	1	GAAGGCTTCCAGCGAC
1	GAAABCTWHGVGYAAY	NC_002516.2	625152	625167	-	704848	0.000159	1	CCAACCTTCGCGCTAT
1	GAAABCTWHGVGYAAY	NC_002516.2	630664	630679	-	704848	0.000159	1	GAAACCGAAGGTCAGC
1	GAAABCTWHGVGYAAY	NC_002516.2	636621	636636	-	704848	0.000159	1	GATACCTACGCCCAGT
1	GAAABCTWHGVGYAAY	NC_002516.2	662799	662814	+	704848	0.000159	1	GAAGGCATCAAGCAAC
1	GAAABCTWHGVGYAAY	NC_002516.2	664312	664327	-	704848	0.000159	1	GAACTCCTCGGCCAAC
1	GAAABCTWHGVGYAAY	NC_002516.2	684810	684825	+	704848	0.000159	1	GAAGGCTTCCAGCGAC
1	GAAABCTWHGVGYAAY	NC_002516.2	705342	705357	-	704848	0.000159	1	GAAGTGTTCGCGCAGC
1	GAAABCTWHGVGYAAY	NC_002516.2	730086	730101	-	704848	0.000159	1	GACAGCGATCCGCAAC
1	GAAABCTWHGVGYAAY	NC_002516.2	730347	730362	+	704848	0.000159	1	CAGATCTTCGCGCAGC
1	GAAABCTWHGVGYAAY	NC_002516.2	768510	768525	+	704848	0.000159	1	GAACGCCACGATCAAC
1	GAAABCTWHGVGYAAY	NC_002516.2	795431	795446	+	704848	0.000159	1	GAAAGCTTCAAGCTGC
1	GAAABCTWHGVGYAAY	NC_002516.2	833019	833034	-	704848	0.000159	1	GAAGCGCTCGAGCAAC
1	GAAABCTWHGVGYAAY	NC_002516.2	845862	845877	+	704848	0.000159	1	GAGATAGTCGGGCAAC
1	GAAABCTWHGVGYAAY	NC_002516.2	900100	900115	-	704848	0.000159	1	GAAATCCACCGGCACC
1	GAAABCTWHGVGYAAY	NC_002516.2	926306	926321	-	704848	0.000159	1	GCAACCGATGCCCAAC
1	GAAABCTWHGVGYAAY	NC_002516.2	937010	937025	+	704848	0.000159	1	GAAGGCTTCCAGCTAC
1	GAAABCTWHGVGYAAY	NC_002516.2	981616	981631	-	704848	0.000159	1	GAAGCGCTCGAGCAAC
1	GAAABCTWHGVGYAAY	NC_002516.2	1001839	1001854	+	704848	0.000159	1	GAACGCCAACGGCAAC
1	GAAABCTWHGVGYAAY	NC_002516.2	1068980	1068995	+	704848	0.000159	1	GAAAGCGATCCGCACC
1	GAAABCTWHGVGYAAY	NC_002516.2	1080611	1080626	-	704848	0.000159	1	TACCGCTTCGGGCAAT
1	GAAABCTWHGVGYAAY	NC_002516.2	1094287	1094302	-	704848	0.000159	1	CACCCCTTCGGGCAAT
1	GAAABCTWHGVGYAAY	NC_002516.2	1098871	1098886	+	704848	0.000159	1	GAATCCTACGGCCAGT
1	GAAABCTWHGVGYAAY	NC_002516.2	1118440	1118455	+	704848	0.000159	1	GAAAGCCACCAGCAGC
1	GAAABCTWHGVGYAAY	NC_002516.2	1158268	1158283	-	704848	0.000159	1	GAACGCTACGAACAGC
1	GAAABCTWHGVGYAAY	NC_002516.2	1231882	1231897	-	704848	0.000159	1	GAGACCTTCTCGCAGT
1	GAAABCTWHGVGYAAY	NC_002516.2	1242087	1242102	-	704848	0.000159	1	GAAGCCTTCGAACATC
1	GAAABCTWHGVGYAAY	NC_002516.2	1246506	1246521	-	704848	0.000159	1	GTAATCTTCCGGCCAC
1	GAAABCTWHGVGYAAY	NC_002516.2	1262341	1262356	-	704848	0.000159	1	GAAGCCTTCGACCAGC
1	GAAABCTWHGVGYAAY	NC_002516.2	1283349	1283364	-	704848	0.000159	1	GGCAGCTTCCAGCAAC
1	GAAABCTWHGVGYAAY	NC_002516.2	1321278	1321293	-	704848	0.000159	1	GACACCTTCGAACGAC
1	GAAABCTWHGVGYAAY	NC_002516.2	1377212	1377227	+	704848	0.000159	1	GCAATCCTCCGGCAAC
1	GAAABCTWHGVGYAAY	NC_002516.2	1378763	1378778	-	704848	0.000159	1	GAACTCAACTGGCAAC
1	GAAABCTWHGVGYAAY	NC_002516.2	1396451	1396466	+	704848	0.000159	1	CAGAGCTTCGCGCATT
1	GAAABCTWHGVGYAAY	NC_002516.2	1411836	1411851	-	704848	0.000159	1	GGAACCGACCAGCAAC
1	GAAABCTWHGVGYAAY	NC_002516.2	1491008	1491023	-	704848	0.000159	1	GAACCCATATGGCAAC
1	GAAABCTWHGVGYAAY	NC_002516.2	1508349	1508364	+	704848	0.000159	1	AACACCTTCGAGCACC
1	GAAABCTWHGVGYAAY	NC_002516.2	1541829	1541844	-	704848	0.000159	1	GCAACTGATGCGCAAC
1	GAAABCTWHGVGYAAY	NC_002516.2	1582514	1582529	+	704848	0.000159	1	GAGGGGTTCGGGCAAT
1	GAAABCTWHGVGYAAY	NC_002516.2	1596777	1596792	+	704848	0.000159	1	GGAAGCTTCGGATCAC
1	GAAABCTWHGVGYAAY	NC_002516.2	1657789	1657804	+	704848	0.000159	1	GAAGCATTTGCGCAGC
1	GAAABCTWHGVGYAAY	NC_002516.2	1662399	1662414	+	704848	0.000159	1	GAAACCGAATCGCACC
1	GAAABCTWHGVGYAAY	NC_002516.2	1671968	1671983	-	704848	0.000159	1	GAACTGCTCGCGCAAC
1	GAAABCTWHGVGYAAY	NC_002516.2	1691057	1691072	-	704848	0.000159	1	GAACGCTACGGCCATT
1	GAAABCTWHGVGYAAY	NC_002516.2	1694589	1694604	-	704848	0.000159	1	GAACGCTACGGCCACT
1	GAAABCTWHGVGYAAY	NC_002516.2	1725956	1725971	-	704848	0.000159	1	GAAGCCTTCCGGCACT
1	GAAABCTWHGVGYAAY	NC_002516.2	1788655	1788670	+	704848	0.000159	1	CAAGGCGTTGCGCAAC
1	GAAABCTWHGVGYAAY	NC_002516.2	1809453	1809468	+	704848	0.000159	1	GAAACCTACGACCTGC
1	GAAABCTWHGVGYAAY	NC_002516.2	1853202	1853217	+	704848	0.000159	1	GACACCGACCAGCAAC
1	GAAABCTWHGVGYAAY	NC_002516.2	1904003	1904018	-	704848	0.000159	1	GAGAGCTTCCGGCACT
1	GAAABCTWHGVGYAAY	NC_002516.2	1929166	1929181	-	704848	0.000159	1	GAAGCCTTCCAGCACC
1	GAAABCTWHGVGYAAY	NC_002516.2	1977591	1977606	-	704848	0.000159	1	GATACCGACCAGCAAC
1	GAAABCTWHGVGYAAY	NC_002516.2	2011059	2011074	-	704848	0.000159	1	AAAGCCGTTGCGCAAC
1	GAAABCTWHGVGYAAY	NC_002516.2	2046151	2046166	-	704848	0.000159	1	GAAGGCTTCCAGCAGC
1	GAAABCTWHGVGYAAY	NC_002516.2	2046479	2046494	+	704848	0.000159	1	GAAGGCCTCGACCAAC
1	GAAABCTWHGVGYAAY	NC_002516.2	2062227	2062242	-	704848	0.000159	1	GAGACCTACGACCACC
1	GAAABCTWHGVGYAAY	NC_002516.2	2108622	2108637	-	704848	0.000159	1	GAAAGCCTCCAGCAGC
1	GAAABCTWHGVGYAAY	NC_002516.2	2145425	2145440	-	704848	0.000159	1	CATGGCTTCGAGCAAC
1	GAAABCTWHGVGYAAY	NC_002516.2	2148982	2148997	-	704848	0.000159	1	GAAACCGTCGATCACC
1	GAAABCTWHGVGYAAY	NC_002516.2	2162684	2162699	-	704848	0.000159	1	CCAGGCTTCGAGCAAC
1	GAAABCTWHGVGYAAY	NC_002516.2	2188626	2188641	+	704848	0.000159	1	GAAAGCCTTCGGCGAC
1	GAAABCTWHGVGYAAY	NC_002516.2	2222584	2222599	+	704848	0.000159	1	CAAGGCCTTGCGCAAC
1	GAAABCTWHGVGYAAY	NC_002516.2	2333591	2333606	-	704848	0.000159	1	GAAACCTTCGATCCGC
1	GAAABCTWHGVGYAAY	NC_002516.2	2335843	2335858	-	704848	0.000159	1	CGCACCTTCGAGCAAC
1	GAAABCTWHGVGYAAY	NC_002516.2	2337510	2337525	-	704848	0.000159	1	GACCCCTTCCAGCAAC
1	GAAABCTWHGVGYAAY	NC_002516.2	2345866	2345881	+	704848	0.000159	1	GATCGCTACCGGCAAT
1	GAAABCTWHGVGYAAY	NC_002516.2	2361439	2361454	-	704848	0.000159	1	AAACCCTACGAGCATC
1	GAAABCTWHGVGYAAY	NC_002516.2	2363889	2363904	+	704848	0.000159	1	GAAGCCTACAAGCACC
1	GAAABCTWHGVGYAAY	NC_002516.2	2405580	2405595	-	704848	0.000159	1	GAAACCCATGGCCAGC
1	GAAABCTWHGVGYAAY	NC_002516.2	2444334	2444349	-	704848	0.000159	1	GATATCTTCCGGCATC
1	GAAABCTWHGVGYAAY	NC_002516.2	2487441	2487456	-	704848	0.000159	1	GAAACTTATGCGCGCC
1	GAAABCTWHGVGYAAY	NC_002516.2	2565607	2565622	+	704848	0.000159	1	GATCCCTATCGGCAAC
1	GAAABCTWHGVGYAAY	NC_002516.2	2607305	2607320	-	704848	0.000159	1	GACGCCTATCGGCAAC
1	GAAABCTWHGVGYAAY	NC_002516.2	2691868	2691883	+	704848	0.000159	1	GACGCCTACGAACAAC
1	GAAABCTWHGVGYAAY	NC_002516.2	2729079	2729094	+	704848	0.000159	1	GACACCCTCGAACAAC
1	GAAABCTWHGVGYAAY	NC_002516.2	2732965	2732980	-	704848	0.000159	1	GAACGGGACGGGCAAT
1	GAAABCTWHGVGYAAY	NC_002516.2	2789055	2789070	+	704848	0.000159	1	GAAACCCTCGCCCACT
1	GAAABCTWHGVGYAAY	NC_002516.2	2804800	2804815	+	704848	0.000159	1	ATGAGCTTCGCGCAAT
1	GAAABCTWHGVGYAAY	NC_002516.2	2806863	2806878	+	704848	0.000159	1	GAGAGCCTTGGCCAAC
1	GAAABCTWHGVGYAAY	NC_002516.2	2840386	2840401	+	704848	0.000159	1	GACAGCTTCTGGTAGC
1	GAAABCTWHGVGYAAY	NC_002516.2	2845845	2845860	+	704848	0.000159	1	GAAAGCGTACCGCAGC
1	GAAABCTWHGVGYAAY	NC_002516.2	2857230	2857245	+	704848	0.000159	1	GAAGGCCTTCGGCAAC
1	GAAABCTWHGVGYAAY	NC_002516.2	2872409	2872424	+	704848	0.000159	1	GAGATCCACGCCCAAC
1	GAAABCTWHGVGYAAY	NC_002516.2	2878197	2878212	+	704848	0.000159	1	GAAGTCTACCGGCAGC
1	GAAABCTWHGVGYAAY	NC_002516.2	2916949	2916964	+	704848	0.000159	1	GAACTCTACCCGCAGC
1	GAAABCTWHGVGYAAY	NC_002516.2	2932374	2932389	+	704848	0.000159	1	GATATCGTCGCCCAAC
1	GAAABCTWHGVGYAAY	NC_002516.2	2934326	2934341	+	704848	0.000159	1	CAGCGCTTCGAGCAAC
1	GAAABCTWHGVGYAAY	NC_002516.2	2937219	2937234	+	704848	0.000159	1	GAGTGATTCGAGCAAC
1	GAAABCTWHGVGYAAY	NC_002516.2	2948561	2948576	+	704848	0.000159	1	AAATCCTTCGCGTATC
1	GAAABCTWHGVGYAAY	NC_002516.2	3073374	3073389	-	704848	0.000159	1	CAAGCCTTCGAGCAGC
1	GAAABCTWHGVGYAAY	NC_002516.2	3096056	3096071	+	704848	0.000159	1	CCAACCTTCGGGTACC
1	GAAABCTWHGVGYAAY	NC_002516.2	3114975	3114990	+	704848	0.000159	1	GAAAGCTTCGAACTGC
1	GAAABCTWHGVGYAAY	NC_002516.2	3157365	3157380	+	704848	0.000159	1	GTGACCTTCTGGTAAC
1	GAAABCTWHGVGYAAY	NC_002516.2	3172792	3172807	-	704848	0.000159	1	CAAGGCTTTGGGCAGC
1	GAAABCTWHGVGYAAY	NC_002516.2	3184851	3184866	+	704848	0.000159	1	GAACGGCTCGAGCAAC
1	GAAABCTWHGVGYAAY	NC_002516.2	3198230	3198245	+	704848	0.000159	1	GAGCGCTACCAGCAAC
1	GAAABCTWHGVGYAAY	NC_002516.2	3213212	3213227	-	704848	0.000159	1	GAACGGTTCGCGTACC
1	GAAABCTWHGVGYAAY	NC_002516.2	3214217	3214232	+	704848	0.000159	1	GAAGGATTCGGGCGAT
1	GAAABCTWHGVGYAAY	NC_002516.2	3275133	3275148	-	704848	0.000159	1	GAGAGCATCCAGCAAC
1	GAAABCTWHGVGYAAY	NC_002516.2	3303944	3303959	-	704848	0.000159	1	GAGCGCTTCTGGCAAT
1	GAAABCTWHGVGYAAY	NC_002516.2	3329216	3329231	+	704848	0.000159	1	GGACGCTATCCGCAAC
1	GAAABCTWHGVGYAAY	NC_002516.2	3350664	3350679	-	704848	0.000159	1	CCACGCTACGAGCAAC
1	GAAABCTWHGVGYAAY	NC_002516.2	3361405	3361420	-	704848	0.000159	1	GATACGGAAGGGCAAC
1	GAAABCTWHGVGYAAY	NC_002516.2	3372118	3372133	+	704848	0.000159	1	ACAACCCACGGGCAAT
1	GAAABCTWHGVGYAAY	NC_002516.2	3376664	3376679	+	704848	0.000159	1	GGACCCTTTCGGCAAC
1	GAAABCTWHGVGYAAY	NC_002516.2	3433390	3433405	-	704848	0.000159	1	GACAGCTTCCAGCTAC
1	GAAABCTWHGVGYAAY	NC_002516.2	3480429	3480444	-	704848	0.000159	1	GAAGCCCACCGGCAAT
1	GAAABCTWHGVGYAAY	NC_002516.2	3498005	3498020	+	704848	0.000159	1	GAACTCTTCCGGCGAC
1	GAAABCTWHGVGYAAY	NC_002516.2	3500821	3500836	+	704848	0.000159	1	GAAGCTGTAGCGCAAC
1	GAAABCTWHGVGYAAY	NC_002516.2	3508912	3508927	-	704848	0.000159	1	GAAGTCCACGGACAAC
1	GAAABCTWHGVGYAAY	NC_002516.2	3554645	3554660	-	704848	0.000159	1	CAATCCCTCGCGCAAT
1	GAAABCTWHGVGYAAY	NC_002516.2	3566047	3566062	+	704848	0.000159	1	GAACTCAACCCGCAAC
1	GAAABCTWHGVGYAAY	NC_002516.2	3592689	3592704	+	704848	0.000159	1	GAAACCGTAGCCCAGC
1	GAAABCTWHGVGYAAY	NC_002516.2	3607911	3607926	+	704848	0.000159	1	GAAGGCCTCGATCAAC
1	GAAABCTWHGVGYAAY	NC_002516.2	3653803	3653818	-	704848	0.000159	1	GAAACCTTCTGGCCTT
1	GAAABCTWHGVGYAAY	NC_002516.2	3665017	3665032	-	704848	0.000159	1	GAATGGCTTGCGCAAC
1	GAAABCTWHGVGYAAY	NC_002516.2	3665771	3665786	+	704848	0.000159	1	GAAACGCTTGCGCAGC
1	GAAABCTWHGVGYAAY	NC_002516.2	3737573	3737588	-	704848	0.000159	1	GGAGGGTTCGAGCAAC
1	GAAABCTWHGVGYAAY	NC_002516.2	3749271	3749286	+	704848	0.000159	1	GACAGCTACCGGCAGT
1	GAAABCTWHGVGYAAY	NC_002516.2	3754297	3754312	+	704848	0.000159	1	GAAATGCTCGCGCGAC
1	GAAABCTWHGVGYAAY	NC_002516.2	3796267	3796282	-	704848	0.000159	1	GAAGCCTTCGAACAGC
1	GAAABCTWHGVGYAAY	NC_002516.2	3844974	3844989	-	704848	0.000159	1	CAAAGCCTTGCGCTAC
1	GAAABCTWHGVGYAAY	NC_002516.2	3854561	3854576	-	704848	0.000159	1	GAACGCCATCCGCAAC
1	GAAABCTWHGVGYAAY	NC_002516.2	3865116	3865131	-	704848	0.000159	1	GAAAGCTACCCGCCGT
1	GAAABCTWHGVGYAAY	NC_002516.2	3907060	3907075	+	704848	0.000159	1	CAAAGCATCGAGCAGC
1	GAAABCTWHGVGYAAY	NC_002516.2	3908789	3908804	-	704848	0.000159	1	GATGCGTTCGAGCAAC
1	GAAABCTWHGVGYAAY	NC_002516.2	3909759	3909774	+	704848	0.000159	1	GAGCGTTTCGAGCAAC
1	GAAABCTWHGVGYAAY	NC_002516.2	3957127	3957142	+	704848	0.000159	1	GAAGGCTACCGGCATT
1	GAAABCTWHGVGYAAY	NC_002516.2	3967478	3967493	+	704848	0.000159	1	GAAATCGACCCGCAGC
1	GAAABCTWHGVGYAAY	NC_002516.2	3991170	3991185	+	704848	0.000159	1	GAGGCGTTCGAGCAAC
1	GAAABCTWHGVGYAAY	NC_002516.2	3993482	3993497	+	704848	0.000159	1	GAAACCCTTGGCCAGC
1	GAAABCTWHGVGYAAY	NC_002516.2	3997315	3997330	-	704848	0.000159	1	GATCTCTACCGGCAAC
1	GAAABCTWHGVGYAAY	NC_002516.2	4044034	4044049	+	704848	0.000159	1	AAACGCTTCGAGCAGC
1	GAAABCTWHGVGYAAY	NC_002516.2	4063811	4063826	+	704848	0.000159	1	GAATCCTTCACGTGAC
1	GAAABCTWHGVGYAAY	NC_002516.2	4092101	4092116	+	704848	0.000159	1	GAAACCATCACGCTAT
1	GAAABCTWHGVGYAAY	NC_002516.2	4105828	4105843	-	704848	0.000159	1	GAAAGGGTAGCGCACC
1	GAAABCTWHGVGYAAY	NC_002516.2	4123005	4123020	+	704848	0.000159	1	GAAATCGACCCGCACC
1	GAAABCTWHGVGYAAY	NC_002516.2	4130908	4130923	+	704848	0.000159	1	GAACTGGTCGCGCAAC
1	GAAABCTWHGVGYAAY	NC_002516.2	4140609	4140624	+	704848	0.000159	1	GAACGCTTTCGGCTAC
1	GAAABCTWHGVGYAAY	NC_002516.2	4159712	4159727	+	704848	0.000159	1	ATGAGCTTCGAGCAAC
1	GAAABCTWHGVGYAAY	NC_002516.2	4170295	4170310	-	704848	0.000159	1	GAAAGCGATCCGCAGC
1	GAAABCTWHGVGYAAY	NC_002516.2	4217569	4217584	+	704848	0.000159	1	GAAATCGTCGCCCAGC
1	GAAABCTWHGVGYAAY	NC_002516.2	4333450	4333465	+	704848	0.000159	1	GATCGCTTCCAGCAAC
1	GAAABCTWHGVGYAAY	NC_002516.2	4338783	4338798	-	704848	0.000159	1	GAAGCCCAACGGCAAC
1	GAAABCTWHGVGYAAY	NC_002516.2	4360640	4360655	+	704848	0.000159	1	GAACGCTTCCAGCACC
1	GAAABCTWHGVGYAAY	NC_002516.2	4384144	4384159	-	704848	0.000159	1	GAAATCCACCCGCAGC
1	GAAABCTWHGVGYAAY	NC_002516.2	4417302	4417317	+	704848	0.000159	1	CAAGCCTTCGCGCAGT
1	GAAABCTWHGVGYAAY	NC_002516.2	4427053	4427068	-	704848	0.000159	1	GAGAGCGACGAACAAC
1	GAAABCTWHGVGYAAY	NC_002516.2	4513725	4513740	-	704848	0.000159	1	GAAACCTTCGACCTGC
1	GAAABCTWHGVGYAAY	NC_002516.2	4542907	4542922	+	704848	0.000159	1	GACAGCTACCGGCACT
1	GAAABCTWHGVGYAAY	NC_002516.2	4575355	4575370	+	704848	0.000159	1	GCAAGCCTTCCGCAAC
1	GAAABCTWHGVGYAAY	NC_002516.2	4603577	4603592	+	704848	0.000159	1	GAAAGCTTCCAGCGCC
1	GAAABCTWHGVGYAAY	NC_002516.2	4627346	4627361	+	704848	0.000159	1	GACATCTACCGGCAGC
1	GAAABCTWHGVGYAAY	NC_002516.2	4641722	4641737	-	704848	0.000159	1	GAAATCGTCGGACGAC
1	GAAABCTWHGVGYAAY	NC_002516.2	4687185	4687200	+	704848	0.000159	1	GAAATCTTCGGCCCGC
1	GAAABCTWHGVGYAAY	NC_002516.2	4747748	4747763	+	704848	0.000159	1	GAAACCGACCAGCAGC
1	GAAABCTWHGVGYAAY	NC_002516.2	4814885	4814900	+	704848	0.000159	1	GAGAGCGACGGATAAC
1	GAAABCTWHGVGYAAY	NC_002516.2	4832385	4832400	-	704848	0.000159	1	GAAGGCATTGGCCAAC
1	GAAABCTWHGVGYAAY	NC_002516.2	4840280	4840295	-	704848	0.000159	1	GGAACCCACCAGCAAC
1	GAAABCTWHGVGYAAY	NC_002516.2	4886068	4886083	+	704848	0.000159	1	GAAACCGACGATCAGC
1	GAAABCTWHGVGYAAY	NC_002516.2	4887952	4887967	-	704848	0.000159	1	AAGACCAACGAGCAAC
1	GAAABCTWHGVGYAAY	NC_002516.2	4901612	4901627	-	704848	0.000159	1	GATGGCTTCCAGCAAC
1	GAAABCTWHGVGYAAY	NC_002516.2	4937699	4937714	-	704848	0.000159	1	GAAAGCGTTTCGCTAC
1	GAAABCTWHGVGYAAY	NC_002516.2	4947046	4947061	+	704848	0.000159	1	GAAGGCGACCAGCAAC
1	GAAABCTWHGVGYAAY	NC_002516.2	4961944	4961959	-	704848	0.000159	1	GAACGCTATCCGCATC
1	GAAABCTWHGVGYAAY	NC_002516.2	4980251	4980266	+	704848	0.000159	1	GAAACCATCGCCCAGT
1	GAAABCTWHGVGYAAY	NC_002516.2	5015562	5015577	+	704848	0.000159	1	GAAATCCACGCACAGC
1	GAAABCTWHGVGYAAY	NC_002516.2	5043092	5043107	+	704848	0.000159	1	GAACGCCATGCACAAC
1	GAAABCTWHGVGYAAY	NC_002516.2	5061152	5061167	-	704848	0.000159	1	GATGCCTACGACCAAC
1	GAAABCTWHGVGYAAY	NC_002516.2	5071659	5071674	+	704848	0.000159	1	GAAACCCATGGACATC
1	GAAABCTWHGVGYAAY	NC_002516.2	5090904	5090919	+	704848	0.000159	1	GAAGTCTTCCGGCAGC
1	GAAABCTWHGVGYAAY	NC_002516.2	5229130	5229145	+	704848	0.000159	1	GAACGCTTCGATCCAC
1	GAAABCTWHGVGYAAY	NC_002516.2	5295590	5295605	+	704848	0.000159	1	GAAGCCTTCTCGCTAT
1	GAAABCTWHGVGYAAY	NC_002516.2	5324972	5324987	-	704848	0.000159	1	CCCACCTACGAGCAAC
1	GAAABCTWHGVGYAAY	NC_002516.2	5331839	5331854	+	704848	0.000159	1	GATATAGACGCGCAAC
1	GAAABCTWHGVGYAAY	NC_002516.2	5336466	5336481	-	704848	0.000159	1	GAAGGAGAAGCGCAAC
1	GAAABCTWHGVGYAAY	NC_002516.2	5344583	5344598	-	704848	0.000159	1	GAAAGCCAACGGCACC
1	GAAABCTWHGVGYAAY	NC_002516.2	5351666	5351681	-	704848	0.000159	1	GAAGTAGTCGCGCAAC
1	GAAABCTWHGVGYAAY	NC_002516.2	5436441	5436456	-	704848	0.000159	1	GACCGGTTTGCGCAAC
1	GAAABCTWHGVGYAAY	NC_002516.2	5448765	5448780	+	704848	0.000159	1	GAAGGCATTGCACAAC
1	GAAABCTWHGVGYAAY	NC_002516.2	5496123	5496138	-	704848	0.000159	1	GAAATCTTCGGCCCGC
1	GAAABCTWHGVGYAAY	NC_002516.2	5519820	5519835	-	704848	0.000159	1	GAATCCTTCAGGCACT
1	GAAABCTWHGVGYAAY	NC_002516.2	5533848	5533863	+	704848	0.000159	1	GCAGCCTTCCAGCAAC
1	GAAABCTWHGVGYAAY	NC_002516.2	5547554	5547569	-	704848	0.000159	1	GGAAGAGTCGAGCAAC
1	GAAABCTWHGVGYAAY	NC_002516.2	5548042	5548057	-	704848	0.000159	1	GACATCTTCGCCCAGC
1	GAAABCTWHGVGYAAY	NC_002516.2	5571979	5571994	+	704848	0.000159	1	GAATTCTACTGGCCAC
1	GAAABCTWHGVGYAAY	NC_002516.2	5624027	5624042	-	704848	0.000159	1	GAAAGGCAAGGGCTAC
1	GAAABCTWHGVGYAAY	NC_002516.2	5641343	5641358	+	704848	0.000159	1	GAAGCCTTCCAGCAGC
1	GAAABCTWHGVGYAAY	NC_002516.2	5650742	5650757	-	704848	0.000159	1	GAGCCGTTCGAGCAAC
1	GAAABCTWHGVGYAAY	NC_002516.2	5661910	5661925	-	704848	0.000159	1	GGAGCGTTCGCGCAAT
1	GAAABCTWHGVGYAAY	NC_002516.2	5725234	5725249	-	704848	0.000159	1	GAAGGCCATGCACAAC
1	GAAABCTWHGVGYAAY	NC_002516.2	5736155	5736170	-	704848	0.000159	1	GAAGCCCTCCGGCAAT
1	GAAABCTWHGVGYAAY	NC_002516.2	5744531	5744546	-	704848	0.000159	1	GAGACCCTCAAGCAAC
1	GAAABCTWHGVGYAAY	NC_002516.2	5803588	5803603	+	704848	0.000159	1	GAAACCTTCCCGTTCC
1	GAAABCTWHGVGYAAY	NC_002516.2	5812243	5812258	+	704848	0.000159	1	GAAACGCAAGGGCATC
1	GAAABCTWHGVGYAAY	NC_002516.2	5840649	5840664	-	704848	0.000159	1	GAAGCCTACCGGCAGT
1	GAAABCTWHGVGYAAY	NC_002516.2	5848822	5848837	-	704848	0.000159	1	GAACTCTACCGGCCAC
1	GAAABCTWHGVGYAAY	NC_002516.2	5879197	5879212	-	704848	0.000159	1	GAAGCCTTCGAACAGC
1	GAAABCTWHGVGYAAY	NC_002516.2	5905841	5905856	-	704848	0.000159	1	GAAATGAACGCGCAGC
1	GAAABCTWHGVGYAAY	NC_002516.2	5906985	5907000	-	704848	0.000159	1	GAAAGCCTTGGCCAGC
1	GAAABCTWHGVGYAAY	NC_002516.2	5916425	5916440	+	704848	0.000159	1	GAACGCATCGAACAAC
1	GAAABCTWHGVGYAAY	NC_002516.2	5991065	5991080	-	704848	0.000159	1	GAACGCTTCGACCAGC
1	GAAABCTWHGVGYAAY	NC_002516.2	6010681	6010696	+	704848	0.000159	1	GAAATCCTCGGCCAGC
1	GAAABCTWHGVGYAAY	NC_002516.2	6032188	6032203	+	704848	0.000159	1	GAAGTTGTCGCGCAAC
1	GAAABCTWHGVGYAAY	NC_002516.2	6032194	6032209	-	704848	0.000159	1	GAAAGGGTTGCGCGAC
1	GAAABCTWHGVGYAAY	NC_002516.2	6089818	6089833	-	704848	0.000159	1	GAAAGCGAATGGCAGC
1	GAAABCTWHGVGYAAY	NC_002516.2	6106801	6106816	+	704848	0.000159	1	GAAACCAACAAGCCAC
1	GAAABCTWHGVGYAAY	NC_002516.2	6115443	6115458	-	704848	0.000159	1	GAAAGCGTTGCTCACC
1	GAAABCTWHGVGYAAY	NC_002516.2	6128160	6128175	-	704848	0.000159	1	GAAACCATCGAACAGC
1	GAAABCTWHGVGYAAY	NC_002516.2	6140850	6140865	-	704848	0.000159	1	GACAGATACGCGTATC
1	GAAABCTWHGVGYAAY	NC_002516.2	6146863	6146878	+	704848	0.000159	1	GAGCGCTATCGGCAAC
1	GAAABCTWHGVGYAAY	NC_002516.2	6156634	6156649	+	704848	0.000159	1	GAAAGCTTCCCGCCGT
1	GAAABCTWHGVGYAAY	NC_002516.2	6167536	6167551	-	704848	0.000159	1	GCACCTTTCGGGCAAT
1	GAAABCTWHGVGYAAY	NC_002516.2	6232529	6232544	+	704848	0.000159	1	GAAAGCCATTGGCAGC
1	GAAABCTWHGVGYAAY	NC_002516.2	534774	534789	-	703636	0.000161	1	GAAAGCGTCAGCCAAC
1	GAAABCTWHGVGYAAY	NC_002516.2	1300714	1300729	+	703636	0.000161	1	AACAGCTACTGGCAAC
1	GAAABCTWHGVGYAAY	NC_002516.2	1596325	1596340	+	703636	0.000161	1	GAAACCCTCCGCCAAC
1	GAAABCTWHGVGYAAY	NC_002516.2	1662254	1662269	-	703636	0.000161	1	GAAGCGTTCGGACAAC
1	GAAABCTWHGVGYAAY	NC_002516.2	1827032	1827047	+	703636	0.000161	1	GAAACTATCGGACAAC
1	GAAABCTWHGVGYAAY	NC_002516.2	3026676	3026691	+	703636	0.000161	1	GAAACGCTCGGCCAAC
1	GAAABCTWHGVGYAAY	NC_002516.2	3134676	3134691	+	703636	0.000161	1	AAGACCTTCCCGCAAC
1	GAAABCTWHGVGYAAY	NC_002516.2	3383723	3383738	+	703636	0.000161	1	GAAAGATACCCGCCAC
1	GAAABCTWHGVGYAAY	NC_002516.2	3996548	3996563	-	703636	0.000161	1	GAGACGTACCCGCAAC
1	GAAABCTWHGVGYAAY	NC_002516.2	4451238	4451253	-	703636	0.000161	1	GGAAGGTTCCGGCAAC
1	GAAABCTWHGVGYAAY	NC_002516.2	4602554	4602569	+	703636	0.000161	1	GAAACCCTCTCCCAAC
1	GAAABCTWHGVGYAAY	NC_002516.2	5705531	5705546	+	703636	0.000161	1	GAAAGGTTCCCGCCAC
1	GAAABCTWHGVGYAAY	NC_002516.2	5705763	5705778	+	703636	0.000161	1	GCAACGTACCGGCAAC
1	GAAABCTWHGVGYAAY	NC_002516.2	5846296	5846311	-	703636	0.000161	1	GGAACGTTCGGCCAAC
1	GAAABCTWHGVGYAAY	NC_002516.2	6249790	6249805	-	703636	0.000161	1	GAACGCTACCGACAAC
1	GAAABCTWHGVGYAAY	NC_002516.2	1297172	1297187	+	693939	0.000163	1	GAAATCCTTGATAAAT
1	GAAABCTWHGVGYAAY	NC_002516.2	1802986	1803001	-	693939	0.000163	1	GAATTGTTAGAGAAAT
1	GAAABCTWHGVGYAAY	NC_002516.2	56063	56078	+	692727	0.000166	1	GAAATGTTCTAGGAAT
1	GAAABCTWHGVGYAAY	NC_002516.2	3685187	3685202	+	692727	0.000166	1	AAAACCTATCAGTAAA
1	GAAABCTWHGVGYAAY	NC_002516.2	8335	8350	+	679394	0.000173	1	GACATCGATGCGCAGT
1	GAAABCTWHGVGYAAY	NC_002516.2	60649	60664	+	679394	0.000173	1	GAACCCCATGAGTCAC
1	GAAABCTWHGVGYAAY	NC_002516.2	270831	270846	+	679394	0.000173	1	GAAGTCGTAGCGCAGT
1	GAAABCTWHGVGYAAY	NC_002516.2	297768	297783	+	679394	0.000173	1	GAGCCCTTTGGGTATT
1	GAAABCTWHGVGYAAY	NC_002516.2	360162	360177	+	679394	0.000173	1	GACATCTACGAGTTCC
1	GAAABCTWHGVGYAAY	NC_002516.2	480257	480272	+	679394	0.000173	1	GCAACCGTAGAGCAGT
1	GAAABCTWHGVGYAAY	NC_002516.2	708339	708354	-	679394	0.000173	1	GAAGTCCTTGAGCAGC
1	GAAABCTWHGVGYAAY	NC_002516.2	752335	752350	-	679394	0.000173	1	GAAGCCGTTGAGCAGT
1	GAAABCTWHGVGYAAY	NC_002516.2	769686	769701	-	679394	0.000173	1	GAAGTCGTTGGGTAGC
1	GAAABCTWHGVGYAAY	NC_002516.2	844630	844645	-	679394	0.000173	1	GACATCATCGAGCACT
1	GAAABCTWHGVGYAAY	NC_002516.2	888429	888444	+	679394	0.000173	1	GAAGTCCTTGAGCAGC
1	GAAABCTWHGVGYAAY	NC_002516.2	893055	893070	-	679394	0.000173	1	GAAGTCCTTGAGCATC
1	GAAABCTWHGVGYAAY	NC_002516.2	911266	911281	+	679394	0.000173	1	GATCTCTTCGAGCAGT
1	GAAABCTWHGVGYAAY	NC_002516.2	1065131	1065146	+	679394	0.000173	1	GAAGTCCATGAGCATC
1	GAAABCTWHGVGYAAY	NC_002516.2	1158121	1158136	-	679394	0.000173	1	GAGATCATCGAGCAGT
1	GAAABCTWHGVGYAAY	NC_002516.2	1252731	1252746	-	679394	0.000173	1	GAGCGCTACGAGTACT
1	GAAABCTWHGVGYAAY	NC_002516.2	1416013	1416028	-	679394	0.000173	1	GAAGGCCACGAGTACT
1	GAAABCTWHGVGYAAY	NC_002516.2	1417763	1417778	-	679394	0.000173	1	GCCATCGTTGAGCAAC
1	GAAABCTWHGVGYAAY	NC_002516.2	1428032	1428047	+	679394	0.000173	1	GACATCCATGAGCGAC
1	GAAABCTWHGVGYAAY	NC_002516.2	1441197	1441212	+	679394	0.000173	1	GAACTCGTTGAGCATC
1	GAAABCTWHGVGYAAY	NC_002516.2	1456578	1456593	+	679394	0.000173	1	GGAATCGAAGCGTCAC
1	GAAABCTWHGVGYAAY	NC_002516.2	1486709	1486724	-	679394	0.000173	1	GTACGCTATGCGTACT
1	GAAABCTWHGVGYAAY	NC_002516.2	1640445	1640460	+	679394	0.000173	1	GATATCCTTGAGCACC
1	GAAABCTWHGVGYAAY	NC_002516.2	1644932	1644947	+	679394	0.000173	1	GAGCCCTTTGGGTATT
1	GAAABCTWHGVGYAAY	NC_002516.2	1654218	1654233	-	679394	0.000173	1	GAGGTCTTCGAGTACC
1	GAAABCTWHGVGYAAY	NC_002516.2	1664688	1664703	+	679394	0.000173	1	GAAGTCGATGCGCCAT
1	GAAABCTWHGVGYAAY	NC_002516.2	1687919	1687934	-	679394	0.000173	1	GCACCCGTTGAGTAAC
1	GAAABCTWHGVGYAAY	NC_002516.2	1738171	1738186	-	679394	0.000173	1	GAATTCCTTGGGTAGC
1	GAAABCTWHGVGYAAY	NC_002516.2	1784494	1784509	+	679394	0.000173	1	GCAATCGATGCGCGAT
1	GAAABCTWHGVGYAAY	NC_002516.2	1871548	1871563	+	679394	0.000173	1	GTAAGCCATGAGCGAT
1	GAAABCTWHGVGYAAY	NC_002516.2	1990565	1990580	-	679394	0.000173	1	GAAATCGTTGAGCTTC
1	GAAABCTWHGVGYAAY	NC_002516.2	2024665	2024680	+	679394	0.000173	1	GAAAGCGTCGAGTTTT
1	GAAABCTWHGVGYAAY	NC_002516.2	2086392	2086407	-	679394	0.000173	1	GAACTCTTCGAGCTGT
1	GAAABCTWHGVGYAAY	NC_002516.2	2092614	2092629	-	679394	0.000173	1	GAAATCCACGAGCGTT
1	GAAABCTWHGVGYAAY	NC_002516.2	2092872	2092887	-	679394	0.000173	1	GACATCGATGCGCACT
1	GAAABCTWHGVGYAAY	NC_002516.2	2404143	2404158	-	679394	0.000173	1	GGTCTCTTCGAGTAAC
1	GAAABCTWHGVGYAAY	NC_002516.2	2471765	2471780	+	679394	0.000173	1	GACATCAACGAGTACC
1	GAAABCTWHGVGYAAY	NC_002516.2	2915864	2915879	+	679394	0.000173	1	GAAGTCGATGAGCGAC
1	GAAABCTWHGVGYAAY	NC_002516.2	2947454	2947469	-	679394	0.000173	1	GATTTCGTCGGGTAAT
1	GAAABCTWHGVGYAAY	NC_002516.2	3127799	3127814	+	679394	0.000173	1	GAACCCCAAGGGTATT
1	GAAABCTWHGVGYAAY	NC_002516.2	3345795	3345810	-	679394	0.000173	1	GGAGGCTTTGCGTTAT
1	GAAABCTWHGVGYAAY	NC_002516.2	3350224	3350239	+	679394	0.000173	1	GACAGCCATGCGTACT
1	GAAABCTWHGVGYAAY	NC_002516.2	3359514	3359529	-	679394	0.000173	1	GAGATCAACGAGTACC
1	GAAABCTWHGVGYAAY	NC_002516.2	3387699	3387714	+	679394	0.000173	1	GGATGCTTCGAGTAGT
1	GAAABCTWHGVGYAAY	NC_002516.2	3668624	3668639	+	679394	0.000173	1	GAACTCAACGAGCAGT
1	GAAABCTWHGVGYAAY	NC_002516.2	3722872	3722887	-	679394	0.000173	1	GAAACCAAAGCGTCTT
1	GAAABCTWHGVGYAAY	NC_002516.2	3775396	3775411	-	679394	0.000173	1	GAGGGCTTCGAGTATT
1	GAAABCTWHGVGYAAY	NC_002516.2	3777991	3778006	-	679394	0.000173	1	GATATCCATGCGTCAC
1	GAAABCTWHGVGYAAY	NC_002516.2	3840683	3840698	+	679394	0.000173	1	GAAGGCGATGAGTACC
1	GAAABCTWHGVGYAAY	NC_002516.2	3885141	3885156	+	679394	0.000173	1	GAAATCGATGCGTTCC
1	GAAABCTWHGVGYAAY	NC_002516.2	3987845	3987860	+	679394	0.000173	1	GAACTCTACGAGCCGT
1	GAAABCTWHGVGYAAY	NC_002516.2	3997385	3997400	+	679394	0.000173	1	GAACTCGTCGAGCCAT
1	GAAABCTWHGVGYAAY	NC_002516.2	4078400	4078415	-	679394	0.000173	1	GAACGCGAAGGGTTAT
1	GAAABCTWHGVGYAAY	NC_002516.2	4136285	4136300	-	679394	0.000173	1	GCAATCCATGAGCGAC
1	GAAABCTWHGVGYAAY	NC_002516.2	4149597	4149612	+	679394	0.000173	1	GAAATCGTAGGGTGCC
1	GAAABCTWHGVGYAAY	NC_002516.2	4348142	4348157	-	679394	0.000173	1	GACATCCTAGCGCACT
1	GAAABCTWHGVGYAAY	NC_002516.2	4675966	4675981	-	679394	0.000173	1	GAAGTCGTAGCGCAGT
1	GAAABCTWHGVGYAAY	NC_002516.2	4689885	4689900	-	679394	0.000173	1	GAACGCCATGAGCACT
1	GAAABCTWHGVGYAAY	NC_002516.2	4734519	4734534	+	679394	0.000173	1	GTAATCGATGAGCATC
1	GAAABCTWHGVGYAAY	NC_002516.2	5146834	5146849	-	679394	0.000173	1	GAATTCAACGAGCCAT
1	GAAABCTWHGVGYAAY	NC_002516.2	5171157	5171172	+	679394	0.000173	1	GAAATCGAAGCGTCGC
1	GAAABCTWHGVGYAAY	NC_002516.2	5289546	5289561	-	679394	0.000173	1	GAAGTCGTTGGGCAGT
1	GAAABCTWHGVGYAAY	NC_002516.2	5353499	5353514	-	679394	0.000173	1	GAGTTCTATGAGCACC
1	GAAABCTWHGVGYAAY	NC_002516.2	5436017	5436032	+	679394	0.000173	1	GATAGCATAGAGCCAT
1	GAAABCTWHGVGYAAY	NC_002516.2	5515057	5515072	+	679394	0.000173	1	GAAATCATCGAGTCGC
1	GAAABCTWHGVGYAAY	NC_002516.2	5558555	5558570	+	679394	0.000173	1	GAAGTCCTTGAGCATC
1	GAAABCTWHGVGYAAY	NC_002516.2	5650700	5650715	-	679394	0.000173	1	GAGATCCTTGCGCAGT
1	GAAABCTWHGVGYAAY	NC_002516.2	5673352	5673367	-	679394	0.000173	1	GACATCCACGAGCAGT
1	GAAABCTWHGVGYAAY	NC_002516.2	5818315	5818330	-	679394	0.000173	1	GAGATCGTAGAGCAGC
1	GAAABCTWHGVGYAAY	NC_002516.2	5841172	5841187	-	679394	0.000173	1	GAAATCCTCGAGCGTT
1	GAAABCTWHGVGYAAY	NC_002516.2	5897640	5897655	-	679394	0.000173	1	GGAAGCCTTGCGTTAT
1	GAAABCTWHGVGYAAY	NC_002516.2	5943206	5943221	+	679394	0.000173	1	GGTATCCATGGGCAAT
1	GAAABCTWHGVGYAAY	NC_002516.2	6052447	6052462	-	679394	0.000173	1	GAAGCCGTTGAGCAGT
1	GAAABCTWHGVGYAAY	NC_002516.2	6166969	6166984	+	679394	0.000173	1	GAAGCCTTTGCGTCCT
1	GAAABCTWHGVGYAAY	NC_002516.2	60407	60422	-	678182	0.000201	1	GAACCGTACGAGCCAT
1	GAAABCTWHGVGYAAY	NC_002516.2	83815	83830	-	678182	0.000201	1	GGAACTCAAGCGTAAC
1	GAAABCTWHGVGYAAY	NC_002516.2	95885	95900	+	678182	0.000201	1	GCAGTGTTCGAGCAAC
1	GAAABCTWHGVGYAAY	NC_002516.2	102170	102185	+	678182	0.000201	1	GAAATTCAAGGGCACC
1	GAAABCTWHGVGYAAY	NC_002516.2	232816	232831	+	678182	0.000201	1	GAAGCGCTCGAGCAAT
1	GAAABCTWHGVGYAAY	NC_002516.2	237134	237149	+	678182	0.000201	1	TTAACCCAAGCGTAAC
1	GAAABCTWHGVGYAAY	NC_002516.2	259777	259792	+	678182	0.000201	1	AAAACCGATGAGCGAC
1	GAAABCTWHGVGYAAY	NC_002516.2	280757	280772	-	678182	0.000201	1	GAGGGCTATCCGCAAT
1	GAAABCTWHGVGYAAY	NC_002516.2	319715	319730	-	678182	0.000201	1	GAGATCTACCCGCAGT
1	GAAABCTWHGVGYAAY	NC_002516.2	345808	345823	-	678182	0.000201	1	GAACTCTATGGCCACC
1	GAAABCTWHGVGYAAY	NC_002516.2	351066	351081	-	678182	0.000201	1	GCACTCTTCGGCCAAT
1	GAAABCTWHGVGYAAY	NC_002516.2	353587	353602	+	678182	0.000201	1	GAGCCATTCGAGCAAT
1	GAAABCTWHGVGYAAY	NC_002516.2	439268	439283	+	678182	0.000201	1	GAAACCGATCAGCACC
1	GAAABCTWHGVGYAAY	NC_002516.2	440038	440053	-	678182	0.000201	1	GAAACCGAAGATCCAC
1	GAAABCTWHGVGYAAY	NC_002516.2	467723	467738	-	678182	0.000201	1	GAAACCTACAAGTCGC
1	GAAABCTWHGVGYAAY	NC_002516.2	528905	528920	-	678182	0.000201	1	GAACCGTATGCGTCAC
1	GAAABCTWHGVGYAAY	NC_002516.2	541976	541991	+	678182	0.000201	1	GACATCTATGCCCACC
1	GAAABCTWHGVGYAAY	NC_002516.2	567169	567184	+	678182	0.000201	1	GAAGCCTATGCACAGT
1	GAAABCTWHGVGYAAY	NC_002516.2	622007	622022	+	678182	0.000201	1	GAAGCCTACGACCAGT
1	GAAABCTWHGVGYAAY	NC_002516.2	627985	628000	-	678182	0.000201	1	GAGCGCTTCGAACAAT
1	GAAABCTWHGVGYAAY	NC_002516.2	719388	719403	-	678182	0.000201	1	GTGATCTACGAACAAC
1	GAAABCTWHGVGYAAY	NC_002516.2	728276	728291	+	678182	0.000201	1	GAAAGCCTCGGATCAT
1	GAAABCTWHGVGYAAY	NC_002516.2	781987	782002	-	678182	0.000201	1	GAACTCGAAGGACAAC
1	GAAABCTWHGVGYAAY	NC_002516.2	814267	814282	-	678182	0.000201	1	CTGATCTTCGAGCAAC
1	GAAABCTWHGVGYAAY	NC_002516.2	816794	816809	-	678182	0.000201	1	GAAATGGAAGCGCGAC
1	GAAABCTWHGVGYAAY	NC_002516.2	840798	840813	-	678182	0.000201	1	GAAACCATAGCCCAGT
1	GAAABCTWHGVGYAAY	NC_002516.2	858348	858363	-	678182	0.000201	1	GAAATCGAAGGTCACC
1	GAAABCTWHGVGYAAY	NC_002516.2	875945	875960	-	678182	0.000201	1	GAAAGCATAGACCAGC
1	GAAABCTWHGVGYAAY	NC_002516.2	897014	897029	-	678182	0.000201	1	AAACCCTTCGCGTACT
1	GAAABCTWHGVGYAAY	NC_002516.2	901192	901207	-	678182	0.000201	1	GAAACCGACGCATACT
1	GAAABCTWHGVGYAAY	NC_002516.2	920548	920563	+	678182	0.000201	1	CACATCCTTGCGCAAC
1	GAAABCTWHGVGYAAY	NC_002516.2	942690	942705	+	678182	0.000201	1	GGAAGCTATCCGCAGT
1	GAAABCTWHGVGYAAY	NC_002516.2	953029	953044	-	678182	0.000201	1	GAGATCTTCGGCCACT
1	GAAABCTWHGVGYAAY	NC_002516.2	1005280	1005295	+	678182	0.000201	1	GAAGCCTTTCAGCAGC
1	GAAABCTWHGVGYAAY	NC_002516.2	1044547	1044562	+	678182	0.000201	1	GAAATCGAAGCCCAGC
1	GAAABCTWHGVGYAAY	NC_002516.2	1153973	1153988	+	678182	0.000201	1	GAAATCCACGCCTACC
1	GAAABCTWHGVGYAAY	NC_002516.2	1165969	1165984	+	678182	0.000201	1	GTAGGCTTCAAGCAAT
1	GAAABCTWHGVGYAAY	NC_002516.2	1215463	1215478	-	678182	0.000201	1	GAAACCGAAGATCACC
1	GAAABCTWHGVGYAAY	NC_002516.2	1227301	1227316	-	678182	0.000201	1	GAAAGGAACGAGCCAT
1	GAAABCTWHGVGYAAY	NC_002516.2	1248802	1248817	+	678182	0.000201	1	TAACGCTTCGCGTTAT
1	GAAABCTWHGVGYAAY	NC_002516.2	1283044	1283059	+	678182	0.000201	1	GAAATCCTCGATCACC
1	GAAABCTWHGVGYAAY	NC_002516.2	1287768	1287783	-	678182	0.000201	1	GATTTCTTCGACCAAC
1	GAAABCTWHGVGYAAY	NC_002516.2	1358997	1359012	+	678182	0.000201	1	GAACTGGTCGAGCAAC
1	GAAABCTWHGVGYAAY	NC_002516.2	1402917	1402932	-	678182	0.000201	1	GAAGTAGTCGAGCAAC
1	GAAABCTWHGVGYAAY	NC_002516.2	1461828	1461843	-	678182	0.000201	1	CAATCCTTCGCGTCAT
1	GAAABCTWHGVGYAAY	NC_002516.2	1488752	1488767	+	678182	0.000201	1	GAAAGCTTTGATCTCC
1	GAAABCTWHGVGYAAY	NC_002516.2	1505546	1505561	-	678182	0.000201	1	GAAACCATCCAGTACC
1	GAAABCTWHGVGYAAY	NC_002516.2	1586987	1587002	+	678182	0.000201	1	GATCCTTTCGAGTAAC
1	GAAABCTWHGVGYAAY	NC_002516.2	1640210	1640225	-	678182	0.000201	1	GAGACCTATGCCCATT
1	GAAABCTWHGVGYAAY	NC_002516.2	1667465	1667480	+	678182	0.000201	1	AAGATCGTCGAGCAAC
1	GAAABCTWHGVGYAAY	NC_002516.2	1700111	1700126	-	678182	0.000201	1	GAAACCGTAACGCATT
1	GAAABCTWHGVGYAAY	NC_002516.2	1712788	1712803	+	678182	0.000201	1	GAAAGCCATGGACCAT
1	GAAABCTWHGVGYAAY	NC_002516.2	1724429	1724444	-	678182	0.000201	1	GAAATGATCGCGCACT
1	GAAABCTWHGVGYAAY	NC_002516.2	1904544	1904559	+	678182	0.000201	1	GAAAGCCATGGACGAT
1	GAAABCTWHGVGYAAY	NC_002516.2	1965105	1965120	+	678182	0.000201	1	GAAATAGTCGAGCACC
1	GAAABCTWHGVGYAAY	NC_002516.2	2219793	2219808	+	678182	0.000201	1	GATATCTACGATCAGC
1	GAAABCTWHGVGYAAY	NC_002516.2	2272255	2272270	+	678182	0.000201	1	TAGACCTTTGCGCCAT
1	GAAABCTWHGVGYAAY	NC_002516.2	2285375	2285390	+	678182	0.000201	1	GAGGTATTCGAGCAAC
1	GAAABCTWHGVGYAAY	NC_002516.2	2301141	2301156	+	678182	0.000201	1	GAACCCTTCGACTACC
1	GAAABCTWHGVGYAAY	NC_002516.2	2441974	2441989	+	678182	0.000201	1	GAATGCCATCGGCAAT
1	GAAABCTWHGVGYAAY	NC_002516.2	2633653	2633668	+	678182	0.000201	1	GAAAGCTTCGACCGTT
1	GAAABCTWHGVGYAAY	NC_002516.2	2633805	2633820	-	678182	0.000201	1	GGAAGCTATCCGCGAT
1	GAAABCTWHGVGYAAY	NC_002516.2	2658008	2658023	-	678182	0.000201	1	GAAAGCGATGGATTAC
1	GAAABCTWHGVGYAAY	NC_002516.2	2686585	2686600	+	678182	0.000201	1	GAATTCTTCGATCAGC
1	GAAABCTWHGVGYAAY	NC_002516.2	2692575	2692590	-	678182	0.000201	1	GAACCCTTTCAGCGAC
1	GAAABCTWHGVGYAAY	NC_002516.2	2707322	2707337	-	678182	0.000201	1	GAAGGTTTCGCGTTAT
1	GAAABCTWHGVGYAAY	NC_002516.2	2784297	2784312	+	678182	0.000201	1	GAAATCGAAGCCCATC
1	GAAABCTWHGVGYAAY	NC_002516.2	2808869	2808884	+	678182	0.000201	1	GAAGTCATCGAACAAC
1	GAAABCTWHGVGYAAY	NC_002516.2	2951801	2951816	-	678182	0.000201	1	GAGAGATTCGGGTAGT
1	GAAABCTWHGVGYAAY	NC_002516.2	2977147	2977162	+	678182	0.000201	1	GAAACCCTCGACTGAC
1	GAAABCTWHGVGYAAY	NC_002516.2	3015762	3015777	+	678182	0.000201	1	CCGATCTACGAGCAAC
1	GAAABCTWHGVGYAAY	NC_002516.2	3060899	3060914	-	678182	0.000201	1	GAAACCTTCGACTTCC
1	GAAABCTWHGVGYAAY	NC_002516.2	3096637	3096652	-	678182	0.000201	1	GAAGGTTTTGGGTGAC
1	GAAABCTWHGVGYAAY	NC_002516.2	3148533	3148548	+	678182	0.000201	1	GATAGCTATGGCTGAC
1	GAAABCTWHGVGYAAY	NC_002516.2	3154796	3154811	+	678182	0.000201	1	GCAACAGACGGGTAAT
1	GAAABCTWHGVGYAAY	NC_002516.2	3199877	3199892	-	678182	0.000201	1	GGCATCTACCAGCAAC
1	GAAABCTWHGVGYAAY	NC_002516.2	3203337	3203352	+	678182	0.000201	1	GAAAGCCAATAGCCAC
1	GAAABCTWHGVGYAAY	NC_002516.2	3270843	3270858	+	678182	0.000201	1	GGGATCTTCAGGTAAC
1	GAAABCTWHGVGYAAY	NC_002516.2	3277140	3277155	-	678182	0.000201	1	GAAACCGAACAGCATC
1	GAAABCTWHGVGYAAY	NC_002516.2	3298433	3298448	+	678182	0.000201	1	GAAACGGTCGAGCAGT
1	GAAABCTWHGVGYAAY	NC_002516.2	3379456	3379471	+	678182	0.000201	1	GAAATCCTCGATCACC
1	GAAABCTWHGVGYAAY	NC_002516.2	3419503	3419518	+	678182	0.000201	1	TACCGCTACGAGCAAT
1	GAAABCTWHGVGYAAY	NC_002516.2	3458282	3458297	+	678182	0.000201	1	GAAACGTACGAGCTGT
1	GAAABCTWHGVGYAAY	NC_002516.2	3466943	3466958	-	678182	0.000201	1	GGAACCCTTTCGCAAT
1	GAAABCTWHGVGYAAY	NC_002516.2	3477703	3477718	-	678182	0.000201	1	GCAAGATACGCGTGAT
1	GAAABCTWHGVGYAAY	NC_002516.2	3514382	3514397	-	678182	0.000201	1	GAGGCGTTCGAGCAAT
1	GAAABCTWHGVGYAAY	NC_002516.2	3612556	3612571	+	678182	0.000201	1	GAAATGAAAGCGCCAC
1	GAAABCTWHGVGYAAY	NC_002516.2	3642361	3642376	+	678182	0.000201	1	GAACGCCTTGCACAAT
1	GAAABCTWHGVGYAAY	NC_002516.2	3675640	3675655	+	678182	0.000201	1	GAACTCCTCGCCCAAT
1	GAAABCTWHGVGYAAY	NC_002516.2	3707324	3707339	+	678182	0.000201	1	GAAAGCGAAGGCCTAT
1	GAAABCTWHGVGYAAY	NC_002516.2	3715512	3715527	+	678182	0.000201	1	GAAGTCCACCAGCAAC
1	GAAABCTWHGVGYAAY	NC_002516.2	3758105	3758120	-	678182	0.000201	1	GAAACCCTCAAGCATT
1	GAAABCTWHGVGYAAY	NC_002516.2	3837927	3837942	+	678182	0.000201	1	GTAATGTTCGAGCACC
1	GAAABCTWHGVGYAAY	NC_002516.2	3866161	3866176	+	678182	0.000201	1	GAAAGCCTTGGCTATC
1	GAAABCTWHGVGYAAY	NC_002516.2	3905741	3905756	+	678182	0.000201	1	GAAATCTTCTGGCGCT
1	GAAABCTWHGVGYAAY	NC_002516.2	3968297	3968312	+	678182	0.000201	1	CAGATCGAAGCGCAAC
1	GAAABCTWHGVGYAAY	NC_002516.2	4031525	4031540	+	678182	0.000201	1	GAAACCGATGCTCGAT
1	GAAABCTWHGVGYAAY	NC_002516.2	4058115	4058130	-	678182	0.000201	1	GAAAGCATCGACCAGT
1	GAAABCTWHGVGYAAY	NC_002516.2	4082155	4082170	+	678182	0.000201	1	CAGGGCTACGCGTAAT
1	GAAABCTWHGVGYAAY	NC_002516.2	4090597	4090612	-	678182	0.000201	1	GAAAGCGTCGGCTACT
1	GAAABCTWHGVGYAAY	NC_002516.2	4099885	4099900	+	678182	0.000201	1	GAACTGTTCGAGCAGC
1	GAAABCTWHGVGYAAY	NC_002516.2	4100759	4100774	+	678182	0.000201	1	GACAGCTTCCAGTAGC
1	GAAABCTWHGVGYAAY	NC_002516.2	4123563	4123578	-	678182	0.000201	1	GACATCTATGGCCAGC
1	GAAABCTWHGVGYAAY	NC_002516.2	4155982	4155997	-	678182	0.000201	1	GATACCTACGACTACC
1	GAAABCTWHGVGYAAY	NC_002516.2	4178109	4178124	-	678182	0.000201	1	CGCACCTTCGAGCAAT
1	GAAABCTWHGVGYAAY	NC_002516.2	4183382	4183397	-	678182	0.000201	1	GAAATCATCGGCCCAT
1	GAAABCTWHGVGYAAY	NC_002516.2	4254141	4254156	+	678182	0.000201	1	GCAAGGTACGGGTCAT
1	GAAABCTWHGVGYAAY	NC_002516.2	4269256	4269271	+	678182	0.000201	1	GAAGCGGTAGGGCAAT
1	GAAABCTWHGVGYAAY	NC_002516.2	4293014	4293029	+	678182	0.000201	1	CAAGTCCAAGGGCAAC
1	GAAABCTWHGVGYAAY	NC_002516.2	4302482	4302497	+	678182	0.000201	1	GACATCGACCCGCAAT
1	GAAABCTWHGVGYAAY	NC_002516.2	4360424	4360439	+	678182	0.000201	1	GAAACGGTAGAGCAGC
1	GAAABCTWHGVGYAAY	NC_002516.2	4414973	4414988	+	678182	0.000201	1	GAATTCGTCCAGCAAC
1	GAAABCTWHGVGYAAY	NC_002516.2	4445245	4445260	+	678182	0.000201	1	GAACGCTTCGAACATT
1	GAAABCTWHGVGYAAY	NC_002516.2	4592474	4592489	-	678182	0.000201	1	TAACGCTTCGCGTTAT
1	GAAABCTWHGVGYAAY	NC_002516.2	4607046	4607061	-	678182	0.000201	1	CAAACCCTTGAGCAGC
1	GAAABCTWHGVGYAAY	NC_002516.2	4613880	4613895	+	678182	0.000201	1	GAACTACAAGCGCAAC
1	GAAABCTWHGVGYAAY	NC_002516.2	4753169	4753184	+	678182	0.000201	1	GAAGTCGATGGTCAAC
1	GAAABCTWHGVGYAAY	NC_002516.2	4760599	4760614	-	678182	0.000201	1	AAATCCGTTGAGCAAC
1	GAAABCTWHGVGYAAY	NC_002516.2	4764361	4764376	+	678182	0.000201	1	GAGACCTTCAGGTCAT
1	GAAABCTWHGVGYAAY	NC_002516.2	4767122	4767137	-	678182	0.000201	1	GAAACCGATGGCTACC
1	GAAABCTWHGVGYAAY	NC_002516.2	4799340	4799355	-	678182	0.000201	1	GAAAGGGAAGAGCAGC
1	GAAABCTWHGVGYAAY	NC_002516.2	4808516	4808531	+	678182	0.000201	1	GGGATCTTCGGCCAAT
1	GAAABCTWHGVGYAAY	NC_002516.2	4814457	4814472	-	678182	0.000201	1	AAATTCTTCGAGCGAC
1	GAAABCTWHGVGYAAY	NC_002516.2	4834105	4834120	-	678182	0.000201	1	GAGCTGTTCGAGCAAC
1	GAAABCTWHGVGYAAY	NC_002516.2	4926370	4926385	+	678182	0.000201	1	GCAATGAACGAGCAAC
1	GAAABCTWHGVGYAAY	NC_002516.2	4995516	4995531	-	678182	0.000201	1	GAATCGTTTGAGCAGC
1	GAAABCTWHGVGYAAY	NC_002516.2	5006544	5006559	+	678182	0.000201	1	GAAATCCACGACCACC
1	GAAABCTWHGVGYAAY	NC_002516.2	5024944	5024959	-	678182	0.000201	1	CACAGCAATGAGCAAC
1	GAAABCTWHGVGYAAY	NC_002516.2	5041952	5041967	+	678182	0.000201	1	CAATCCGTTGAGCAAC
1	GAAABCTWHGVGYAAY	NC_002516.2	5060955	5060970	-	678182	0.000201	1	GAAATCCAAGGACATC
1	GAAABCTWHGVGYAAY	NC_002516.2	5063350	5063365	+	678182	0.000201	1	CAAGCCGTTGAGCAAC
1	GAAABCTWHGVGYAAY	NC_002516.2	5066388	5066403	+	678182	0.000201	1	GAAGTCCTCCAGCAAC
1	GAAABCTWHGVGYAAY	NC_002516.2	5110367	5110382	+	678182	0.000201	1	GAAATCGTCGCCCACT
1	GAAABCTWHGVGYAAY	NC_002516.2	5170021	5170036	+	678182	0.000201	1	GAAGTAGTCGCGTAAC
1	GAAABCTWHGVGYAAY	NC_002516.2	5209298	5209313	+	678182	0.000201	1	GAAATCGTCAAGCAGC
1	GAAABCTWHGVGYAAY	NC_002516.2	5242503	5242518	+	678182	0.000201	1	AAACTCATCGCGCAAT
1	GAAABCTWHGVGYAAY	NC_002516.2	5253867	5253882	-	678182	0.000201	1	GAACCAGTAGAGCAAC
1	GAAABCTWHGVGYAAY	NC_002516.2	5275657	5275672	-	678182	0.000201	1	TACATCTACGGGTACC
1	GAAABCTWHGVGYAAY	NC_002516.2	5329256	5329271	-	678182	0.000201	1	GAAAGCGATGGTTACC
1	GAAABCTWHGVGYAAY	NC_002516.2	5417192	5417207	+	678182	0.000201	1	GAAACCGTTGATCAGC
1	GAAABCTWHGVGYAAY	NC_002516.2	5575312	5575327	+	678182	0.000201	1	GAAATCCTTCGGCAGC
1	GAAABCTWHGVGYAAY	NC_002516.2	5578087	5578102	-	678182	0.000201	1	GAAACCCTCGATTATC
1	GAAABCTWHGVGYAAY	NC_002516.2	5675145	5675160	+	678182	0.000201	1	GACAGGAAAGGGCAAT
1	GAAABCTWHGVGYAAY	NC_002516.2	5735638	5735653	-	678182	0.000201	1	CGAACCTATGAGCGAC
1	GAAABCTWHGVGYAAY	NC_002516.2	5850934	5850949	-	678182	0.000201	1	GATGCTTTCGAGCAAT
1	GAAABCTWHGVGYAAY	NC_002516.2	5852267	5852282	-	678182	0.000201	1	GAAATCTTCCAGCGGC
1	GAAABCTWHGVGYAAY	NC_002516.2	5881473	5881488	-	678182	0.000201	1	CAGATCTACGAGCGAC
1	GAAABCTWHGVGYAAY	NC_002516.2	5882185	5882200	+	678182	0.000201	1	GGAAGGTACGGGTGAT
1	GAAABCTWHGVGYAAY	NC_002516.2	5888917	5888932	-	678182	0.000201	1	GAAATCTTCGGCTTTC
1	GAAABCTWHGVGYAAY	NC_002516.2	5952476	5952491	-	678182	0.000201	1	GCGATCTAAGCCCAAC
1	GAAABCTWHGVGYAAY	NC_002516.2	5957021	5957036	-	678182	0.000201	1	GAAATACTTGCGCGAC
1	GAAABCTWHGVGYAAY	NC_002516.2	5958473	5958488	-	678182	0.000201	1	GAACGCTTCCAGCGAT
1	GAAABCTWHGVGYAAY	NC_002516.2	5967201	5967216	+	678182	0.000201	1	GAAAGCGAAGGCTACC
1	GAAABCTWHGVGYAAY	NC_002516.2	5967616	5967631	+	678182	0.000201	1	GAAATCCTTCGGCAGC
1	GAAABCTWHGVGYAAY	NC_002516.2	5995911	5995926	+	678182	0.000201	1	CAAAGCATTGCGCAGT
1	GAAABCTWHGVGYAAY	NC_002516.2	6100569	6100584	+	678182	0.000201	1	GAAATCCACCAGCTAC
1	GAAABCTWHGVGYAAY	NC_002516.2	6109052	6109067	+	678182	0.000201	1	GAAATCCTCCAGCCAC
1	GAAABCTWHGVGYAAY	NC_002516.2	6120579	6120594	+	678182	0.000201	1	GAGTTCTTCCAGCAAC
1	GAAABCTWHGVGYAAY	NC_002516.2	6152081	6152096	-	678182	0.000201	1	GCAACAGAAGAGCAAC
1	GAAABCTWHGVGYAAY	NC_002516.2	6168308	6168323	+	678182	0.000201	1	GAAAGCTACCGGTTGT
1	GAAABCTWHGVGYAAY	NC_002516.2	6238862	6238877	-	678182	0.000201	1	GAAAGGCAAGCGCATT
1	GAAABCTWHGVGYAAY	NC_002516.2	6260981	6260996	+	678182	0.000201	1	GATATGTTCGCGCAGT
1	GAAABCTWHGVGYAAY	NC_002516.2	35250	35265	-	67697	0.000211	1	CAACGCTTCGAACAAC
1	GAAABCTWHGVGYAAY	NC_002516.2	271133	271148	-	67697	0.000211	1	GACATCTACCGCCAAC
1	GAAABCTWHGVGYAAY	NC_002516.2	326674	326689	-	67697	0.000211	1	GAAACGTTTGCCCAGC
1	GAAABCTWHGVGYAAY	NC_002516.2	620605	620620	-	67697	0.000211	1	GAATGATTTTCGCAAC
1	GAAABCTWHGVGYAAY	NC_002516.2	725669	725684	+	67697	0.000211	1	CTAAGCTTCAGGTAAC
1	GAAABCTWHGVGYAAY	NC_002516.2	1017771	1017786	-	67697	0.000211	1	CAAAGCCACCAGCAAC
1	GAAABCTWHGVGYAAY	NC_002516.2	1043023	1043038	-	67697	0.000211	1	AACAGCTACAAGCAAC
1	GAAABCTWHGVGYAAY	NC_002516.2	1252021	1252036	-	67697	0.000211	1	GAAAGGCATCCGCAAC
1	GAAABCTWHGVGYAAY	NC_002516.2	1459192	1459207	-	67697	0.000211	1	AAAGGCTTCGAACAAC
1	GAAABCTWHGVGYAAY	NC_002516.2	1703252	1703267	-	67697	0.000211	1	GAAGGTTTCGAACAAC
1	GAAABCTWHGVGYAAY	NC_002516.2	2115745	2115760	-	67697	0.000211	1	GAACTTTTCCCGCAAC
1	GAAABCTWHGVGYAAY	NC_002516.2	2127044	2127059	-	67697	0.000211	1	GAAACGCATCCGCAAC
1	GAAABCTWHGVGYAAY	NC_002516.2	2421031	2421046	+	67697	0.000211	1	GAAACCTTCCATCCAC
1	GAAABCTWHGVGYAAY	NC_002516.2	2556259	2556274	+	67697	0.000211	1	GAAACCTACCGATCAC
1	GAAABCTWHGVGYAAY	NC_002516.2	3147995	3148010	+	67697	0.000211	1	GAAAGGTTCGATCACC
1	GAAABCTWHGVGYAAY	NC_002516.2	3405810	3405825	+	67697	0.000211	1	GACACCTATCGCCAAC
1	GAAABCTWHGVGYAAY	NC_002516.2	3417455	3417470	+	67697	0.000211	1	TACAGCTTCCAGCAAC
1	GAAABCTWHGVGYAAY	NC_002516.2	3485793	3485808	+	67697	0.000211	1	CGAAGGTTCGAGCAAC
1	GAAABCTWHGVGYAAY	NC_002516.2	3646646	3646661	-	67697	0.000211	1	GAAGGTTTCCAGCAAC
1	GAAABCTWHGVGYAAY	NC_002516.2	3953753	3953768	-	67697	0.000211	1	GAAAGCATTCGCCAAC
1	GAAABCTWHGVGYAAY	NC_002516.2	4077503	4077518	+	67697	0.000211	1	GAAACGTTCGAACAGC
1	GAAABCTWHGVGYAAY	NC_002516.2	4078394	4078409	-	67697	0.000211	1	GAAGGGTTATCGCAAC
1	GAAABCTWHGVGYAAY	NC_002516.2	4360676	4360691	+	67697	0.000211	1	CAAGCGTTCGAGCAAC
1	GAAABCTWHGVGYAAY	NC_002516.2	4391920	4391935	+	67697	0.000211	1	CAACTGTTCGCGCAAC
1	GAAABCTWHGVGYAAY	NC_002516.2	4522049	4522064	+	67697	0.000211	1	GAACGCTTCCGCCAAT
1	GAAABCTWHGVGYAAY	NC_002516.2	4607052	4607067	+	67697	0.000211	1	CAAGGGTTTGCGCAAC
1	GAAABCTWHGVGYAAY	NC_002516.2	4790144	4790159	-	67697	0.000211	1	CTAAGCTTCAGGTAAC
1	GAAABCTWHGVGYAAY	NC_002516.2	5016920	5016935	+	67697	0.000211	1	GAAAGGCAAGGCCAAC
1	GAAABCTWHGVGYAAY	NC_002516.2	5049638	5049653	-	67697	0.000211	1	GAAAGGAACGCACAAT
1	GAAABCTWHGVGYAAY	NC_002516.2	5080687	5080702	+	67697	0.000211	1	AAAACCTTCCGGCAGT
1	GAAABCTWHGVGYAAY	NC_002516.2	5116891	5116906	-	67697	0.000211	1	GAAATCTTCCGCCACC
1	GAAABCTWHGVGYAAY	NC_002516.2	5230642	5230657	+	67697	0.000211	1	ATAACGTTCGCGCAAT
1	GAAABCTWHGVGYAAY	NC_002516.2	5265672	5265687	-	67697	0.000211	1	CTAAGCTTCAGGTAAC
1	GAAABCTWHGVGYAAY	NC_002516.2	5300471	5300486	+	67697	0.000211	1	GAAAGGTTCACGCAGT
1	GAAABCTWHGVGYAAY	NC_002516.2	5306770	5306785	-	67697	0.000211	1	GAACGGTTCGAACAAC
1	GAAABCTWHGVGYAAY	NC_002516.2	5813203	5813218	+	67697	0.000211	1	GAAAGCTACAACCAGC
1	GAAABCTWHGVGYAAY	NC_002516.2	5974446	5974461	-	67697	0.000211	1	GAAACCATTCGCCAAC
1	GAAABCTWHGVGYAAY	NC_002516.2	6041156	6041171	-	67697	0.000211	1	CTAAGCTTCAGGTAAC
1	GAAABCTWHGVGYAAY	NC_002516.2	6145794	6145809	-	67697	0.000211	1	AAAATCTTCGCCCAGC
1	GAAABCTWHGVGYAAY	NC_002516.2	6206435	6206450	-	67697	0.000211	1	GAAATCCTCCGCCAAC
1	GAAABCTWHGVGYAAY	NC_002516.2	1007320	1007335	-	652727	0.000215	1	GAGATCTATGCGTTGT
1	GAAABCTWHGVGYAAY	NC_002516.2	1743548	1743563	+	652727	0.000215	1	GAACTCCTTGAGTACC
1	GAAABCTWHGVGYAAY	NC_002516.2	1783830	1783845	-	652727	0.000215	1	GATATCCTTGAGCAGT
1	GAAABCTWHGVGYAAY	NC_002516.2	1861068	1861083	+	652727	0.000215	1	GAAATCGACGAGTTGT
1	GAAABCTWHGVGYAAY	NC_002516.2	2035987	2036002	-	652727	0.000215	1	GCAATCAAAGCGTCAT
1	GAAABCTWHGVGYAAY	NC_002516.2	3035900	3035915	+	652727	0.000215	1	GTGATCTTAGAGCCAT
1	GAAABCTWHGVGYAAY	NC_002516.2	263757	263772	+	651515	0.000245	1	GGAATGGATGAGCAAC
1	GAAABCTWHGVGYAAY	NC_002516.2	475723	475738	+	651515	0.000245	1	GAGATCGTCAAGCAAT
1	GAAABCTWHGVGYAAY	NC_002516.2	558337	558352	+	651515	0.000245	1	GTAGTGTTCGGGTAAT
1	GAAABCTWHGVGYAAY	NC_002516.2	655613	655628	+	651515	0.000245	1	GAAATCTTTGACCCGC
1	GAAABCTWHGVGYAAY	NC_002516.2	691995	692010	-	651515	0.000245	1	GAAATCCTTGAACGAC
1	GAAABCTWHGVGYAAY	NC_002516.2	699683	699698	-	651515	0.000245	1	GAAGGCATAGCATAAT
1	GAAABCTWHGVGYAAY	NC_002516.2	785903	785918	-	651515	0.000245	1	GATAGCCAACAGCAAT
1	GAAABCTWHGVGYAAY	NC_002516.2	960372	960387	+	651515	0.000245	1	GAAATGCATGGGCACT
1	GAAABCTWHGVGYAAY	NC_002516.2	1027721	1027736	+	651515	0.000245	1	GAAAGCGACGACTACT
1	GAAABCTWHGVGYAAY	NC_002516.2	1074716	1074731	-	651515	0.000245	1	GGAAGTTAAGAGCAGT
1	GAAABCTWHGVGYAAY	NC_002516.2	1456715	1456730	-	651515	0.000245	1	GAAATTCATGCGTATC
1	GAAABCTWHGVGYAAY	NC_002516.2	1503095	1503110	+	651515	0.000245	1	GAACGGTAAGCGTTAT
1	GAAABCTWHGVGYAAY	NC_002516.2	1587077	1587092	+	651515	0.000245	1	GAGATTCTCGAGCAAT
1	GAAABCTWHGVGYAAY	NC_002516.2	1592257	1592272	+	651515	0.000245	1	GGAAGAGTAGAGCAAT
1	GAAABCTWHGVGYAAY	NC_002516.2	1648551	1648566	-	651515	0.000245	1	GACATCTACGAACACT
1	GAAABCTWHGVGYAAY	NC_002516.2	1802559	1802574	-	651515	0.000245	1	GCGAGCTACGAATAAT
1	GAAABCTWHGVGYAAY	NC_002516.2	1857044	1857059	+	651515	0.000245	1	GAAGGCCTCGAATAAT
1	GAAABCTWHGVGYAAY	NC_002516.2	2146127	2146142	-	651515	0.000245	1	GAACTCTTCCAGCACT
1	GAAABCTWHGVGYAAY	NC_002516.2	2308212	2308227	+	651515	0.000245	1	GAAATCCTCGACTACC
1	GAAABCTWHGVGYAAY	NC_002516.2	2388627	2388642	-	651515	0.000245	1	CAGCTCTATGCGCAAT
1	GAAABCTWHGVGYAAY	NC_002516.2	2399774	2399789	+	651515	0.000245	1	GAAGGCGTAGAACAAT
1	GAAABCTWHGVGYAAY	NC_002516.2	2596699	2596714	+	651515	0.000245	1	GACATCTACCAGCATT
1	GAAABCTWHGVGYAAY	NC_002516.2	2633296	2633311	-	651515	0.000245	1	AAAATCGTTGCGCATT
1	GAAABCTWHGVGYAAY	NC_002516.2	2640358	2640373	+	651515	0.000245	1	GAAATTTAAGCGTTGC
1	GAAABCTWHGVGYAAY	NC_002516.2	2664776	2664791	+	651515	0.000245	1	GATATCCAACGGCAAT
1	GAAABCTWHGVGYAAY	NC_002516.2	2997687	2997702	+	651515	0.000245	1	GAAATCCTCCAGCATT
1	GAAABCTWHGVGYAAY	NC_002516.2	3050311	3050326	-	651515	0.000245	1	TATATCATCGAGTAAC
1	GAAABCTWHGVGYAAY	NC_002516.2	3058049	3058064	+	651515	0.000245	1	CAACTCGTCGAGCAAT
1	GAAABCTWHGVGYAAY	NC_002516.2	3202337	3202352	-	651515	0.000245	1	CATGCCTTTGCGTAAT
1	GAAABCTWHGVGYAAY	NC_002516.2	3294101	3294116	+	651515	0.000245	1	GCGAGCTATCAGCAAT
1	GAAABCTWHGVGYAAY	NC_002516.2	3305324	3305339	-	651515	0.000245	1	GAGATCCTCAAGCAAT
1	GAAABCTWHGVGYAAY	NC_002516.2	3311714	3311729	-	651515	0.000245	1	GTAATCTAATGGCTAT
1	GAAABCTWHGVGYAAY	NC_002516.2	3392838	3392853	+	651515	0.000245	1	CCAATCCTTGAGCAAC
1	GAAABCTWHGVGYAAY	NC_002516.2	3399436	3399451	-	651515	0.000245	1	GAAATCGATGAACAGC
1	GAAABCTWHGVGYAAY	NC_002516.2	3467102	3467117	-	651515	0.000245	1	CAATTCGTCGAGCAAT
1	GAAABCTWHGVGYAAY	NC_002516.2	3683898	3683913	+	651515	0.000245	1	GAAACCGATGAACCAT
1	GAAABCTWHGVGYAAY	NC_002516.2	3969403	3969418	+	651515	0.000245	1	AACATCGACGAGCAAT
1	GAAABCTWHGVGYAAY	NC_002516.2	4006080	4006095	+	651515	0.000245	1	GAAATCGATGGCCAGT
1	GAAABCTWHGVGYAAY	NC_002516.2	4097818	4097833	-	651515	0.000245	1	GAAATCGAAGATCACC
1	GAAABCTWHGVGYAAY	NC_002516.2	4229301	4229316	+	651515	0.000245	1	GAAATCGATCAGCCAC
1	GAAABCTWHGVGYAAY	NC_002516.2	4310515	4310530	+	651515	0.000245	1	GAAAGCCTTCAGCGAT
1	GAAABCTWHGVGYAAY	NC_002516.2	4468826	4468841	+	651515	0.000245	1	GAAGTCGAAGAACAAC
1	GAAABCTWHGVGYAAY	NC_002516.2	4749062	4749077	+	651515	0.000245	1	GAGATCTACGACTACC
1	GAAABCTWHGVGYAAY	NC_002516.2	4796818	4796833	+	651515	0.000245	1	GAACTCCATCGGCAAT
1	GAAABCTWHGVGYAAY	NC_002516.2	4930092	4930107	+	651515	0.000245	1	TGAATCCATGGGCAAT
1	GAAABCTWHGVGYAAY	NC_002516.2	4978032	4978047	-	651515	0.000245	1	GGATTGTTCGCGTAAT
1	GAAABCTWHGVGYAAY	NC_002516.2	5079577	5079592	+	651515	0.000245	1	GAAATCGTCCGGTAGT
1	GAAABCTWHGVGYAAY	NC_002516.2	5292518	5292533	-	651515	0.000245	1	GAAGTCCTTCAGCAAC
1	GAAABCTWHGVGYAAY	NC_002516.2	5686125	5686140	-	651515	0.000245	1	GAAATCCTCAAGCAGT
1	GAAABCTWHGVGYAAY	NC_002516.2	5726112	5726127	-	651515	0.000245	1	GAAGGCCATGCATAAT
1	GAAABCTWHGVGYAAY	NC_002516.2	5731962	5731977	+	651515	0.000245	1	CAACTCTTTGCGCACT
1	GAAABCTWHGVGYAAY	NC_002516.2	5930662	5930677	+	651515	0.000245	1	GACATCGACGATCAAT
1	GAAABCTWHGVGYAAY	NC_002516.2	6185998	6186013	+	651515	0.000245	1	GAAATCGATGATCAGC
1	GAAABCTWHGVGYAAY	NC_002516.2	6191482	6191497	-	651515	0.000245	1	GAAGCCTTCGACTATT
1	GAAABCTWHGVGYAAY	NC_002516.2	6208424	6208439	-	651515	0.000245	1	GTAACCTTTTCGTCAT
1	GAAABCTWHGVGYAAY	NC_002516.2	6252398	6252413	-	651515	0.000245	1	GAGATGTACGAGCAGT
1	GAAABCTWHGVGYAAY	NC_002516.2	6253220	6253235	+	651515	0.000245	1	GAATGATTCGAGTGAT
1	GAAABCTWHGVGYAAY	NC_002516.2	6254422	6254437	-	651515	0.000245	1	AAGACCTTAGAGCGAT
1	GAAABCTWHGVGYAAY	NC_002516.2	287877	287892	+	650303	0.000267	1	GAAAGGTATCCGTATC
1	GAAABCTWHGVGYAAY	NC_002516.2	597556	597571	-	650303	0.000267	1	TTAATCTTCGGACAAT
1	GAAABCTWHGVGYAAY	NC_002516.2	788433	788448	+	650303	0.000267	1	GGAAGTTAAGGACAAT
1	GAAABCTWHGVGYAAY	NC_002516.2	1060397	1060412	-	650303	0.000267	1	CGAACCTACGACCAAT
1	GAAABCTWHGVGYAAY	NC_002516.2	1195936	1195951	+	650303	0.000267	1	CAACTGTTCGAGCAAC
1	GAAABCTWHGVGYAAY	NC_002516.2	1645092	1645107	+	650303	0.000267	1	GAAAGATATGGCCAGT
1	GAAABCTWHGVGYAAY	NC_002516.2	1809383	1809398	+	650303	0.000267	1	GAAACTGATCAGCAAC
1	GAAABCTWHGVGYAAY	NC_002516.2	2145896	2145911	+	650303	0.000267	1	GAAACTTTTGCATATC
1	GAAABCTWHGVGYAAY	NC_002516.2	2297918	2297933	+	650303	0.000267	1	TAACCTTATGCGCAAT
1	GAAABCTWHGVGYAAY	NC_002516.2	2318818	2318833	-	650303	0.000267	1	CAAGCGTTCGAGCAAT
1	GAAABCTWHGVGYAAY	NC_002516.2	2406630	2406645	-	650303	0.000267	1	GACATGTTCAGGTAAC
1	GAAABCTWHGVGYAAY	NC_002516.2	2423838	2423853	+	650303	0.000267	1	AAAACGATAGCGTAAC
1	GAAABCTWHGVGYAAY	NC_002516.2	2536004	2536019	-	650303	0.000267	1	GAAACCTTCACCTACT
1	GAAABCTWHGVGYAAY	NC_002516.2	2540643	2540658	+	650303	0.000267	1	GAAGCGTTCCAGCAAT
1	GAAABCTWHGVGYAAY	NC_002516.2	2731213	2731228	-	650303	0.000267	1	GAACTGTTCCAGCAAC
1	GAAABCTWHGVGYAAY	NC_002516.2	2865967	2865982	+	650303	0.000267	1	GAAACGTTCGAACAGT
1	GAAABCTWHGVGYAAY	NC_002516.2	3115909	3115924	-	650303	0.000267	1	GCAAGCTAATGATAAC
1	GAAABCTWHGVGYAAY	NC_002516.2	3215834	3215849	+	650303	0.000267	1	GAAACCTACAACCAGT
1	GAAABCTWHGVGYAAY	NC_002516.2	3253117	3253132	+	650303	0.000267	1	GAAACAGTAGCTCAAT
1	GAAABCTWHGVGYAAY	NC_002516.2	3328400	3328415	+	650303	0.000267	1	TAAACGTTTGGGTCAC
1	GAAABCTWHGVGYAAY	NC_002516.2	3459222	3459237	-	650303	0.000267	1	GAAACCTTCTACCAGT
1	GAAABCTWHGVGYAAY	NC_002516.2	3534489	3534504	-	650303	0.000267	1	TAAACCTAAAGGCTAT
1	GAAABCTWHGVGYAAY	NC_002516.2	4057890	4057905	-	650303	0.000267	1	AAAACCTTAGACCCAC
1	GAAABCTWHGVGYAAY	NC_002516.2	4112357	4112372	+	650303	0.000267	1	GAAACCATCAACCAAT
1	GAAABCTWHGVGYAAY	NC_002516.2	4472350	4472365	+	650303	0.000267	1	CAAAGCTTCGAACAGT
1	GAAABCTWHGVGYAAY	NC_002516.2	4591063	4591078	+	650303	0.000267	1	CAAAGCGATACGCAAT
1	GAAABCTWHGVGYAAY	NC_002516.2	4936430	4936445	-	650303	0.000267	1	GAAACGCTCGACCAAT
1	GAAABCTWHGVGYAAY	NC_002516.2	5046065	5046080	+	650303	0.000267	1	GAACCCTATCAACAAC
1	GAAABCTWHGVGYAAY	NC_002516.2	5063892	5063907	+	650303	0.000267	1	GTAACTTAAGGTTAAC
[truncated: 49,821 more rows]

## Sheet: Table S2
Table S2. Peaks from the MACS3 analysis under ZE condition. Binding motifs located more than 200 bp from the peak summit were excluded.
Peak	Peak location	Fold enrichment	Log10 Q-value	Distance between peak summit and center of the motif	p-value binding motif FIMO	Gene	Product	Gene start	Gene stop	Strand	Peak distance to start codon
peak_1	204421	2.61999	11.5776	39	0.00259	PA0178	two-component sensor	202147	204066	-	-355
peak_1	204421	2.61999	11.5776	39	0.00259	PA0179	two-component response regulator	204094	204459	-	38
peak_3	326805	4.2982	113.109	9	0.000712	oprE	anaerobically-induced outer membrane porin OprE	327284	328666	+	-479
peak_5	557339	2.49173	12.7618	NA	NA	PA0497	hypothetical protein	556275	557276	-	-63
peak_6	559396	4.97591	109.171	1	5.53e-06	PA0499	pili assembly chaperone	558377	559078	-	-318
peak_6	559396	4.97591	109.171	1	5.53e-06	bioB	biotin synthase	559644	560702	+	-248
peak_7	628108	11.0201	228.84	13	0.000392	PA0572	hypothetical protein	624994	627765	-	-343
peak_9	648754	1.7431	4.38565	6	0.00228	PA0588	hypothetical protein	646730	648652	-	-102
peak_11	699745	1.79225	5.55411	22	0.00147	PA0643	hypothetical protein	699744	700835	+	1
peak_13	785453	1.68408	3.79349	35	0.0016	PA0715	hypothetical protein	785969	786925	+	-516
peak_13	785453	1.68408	3.79349	35	0.0016	phrD	ncRNA	785498	785570	+	-45
peak_16	901041	1.7315	4.3228	45	0.00397	PA0826	hypothetical protein	900408	901046	-	5
peak_18	1045741	3.94924	108.2	14	4.1e-05	PA0960	hypothetical protein	1046462	1046671	+	-721
peak_18	1045741	3.94924	108.2	14	4.1e-05	oprD	porin D	1043983	1045314	-	-427
peak_18	1045741	3.94924	108.2	14	4.1e-05	PA0959	hypothetical protein	1045832	1046461	+	-91
peak_19	1062601	4.27559	116.573	0	0.00174	PA0978	hypothetical protein	1061207	1062034	-	-567
peak_19	1062601	4.27559	116.573	0	0.00174	PA0981	hypothetical protein	1062921	1063544	+	-320
peak_19	1062601	4.27559	116.573	0	0.00174	PA0979	hypothetical protein	1062061	1062369	-	-232
peak_21	1087431	5.70976	136.313	4	0.000306	nadA	quinolinate synthetase	1087843	1088901	+	-412
peak_21	1087431	5.70976	136.313	4	0.000306	mvfR	transcriptional regulator MvfR	1086097	1087095	-	-336
peak_22	1205662	8.07536	199.682	8	0.000796	PA1112a	hypothetical protein	1204785	1205006	-	-656
peak_22	1205662	8.07536	199.682	8	0.000796	PA1112b	hypothetical protein	1205107	1205298	-	-364
peak_22	1205662	8.07536	199.682	8	0.000796	PA1112.1	ncRNA	1205031	1205330	-	-332
peak_22	1205662	8.07536	199.682	8	0.000796	PA1113	ABC transporter ATP-binding protein/permease	1205771	1207537	+	-109
peak_24	1245476	3.80651	59.1405	38	0.000117	imm2	pyocin-S2 immunity protein	1245665	1245928	+	-189
peak_28	1483469	2.26151	21.8101	13	0.00562	PA1368	hypothetical protein	1481334	1482758	-	-711
peak_28	1483469	2.26151	21.8101	13	0.00562	PA1370	hypothetical protein	1483898	1485763	+	-429
peak_30	1498279	16.3416	310.523	30	0.000819	PA1382	type II secretion system protein	1498813	1501092	+	-534
peak_30	1498279	16.3416	310.523	30	0.000819	PA1381	hypothetical protein	1498338	1498829	+	-59
peak_31	1501485	1.97625	10.1815	0	0.00488	PA1383	hypothetical protein	1501611	1503416	+	-126
peak_33	1640403	1.8875	4.66105	51	0.000173	PA1509	hypothetical protein	1638652	1639794	-	-609
peak_34	2036012	11.4092	174.803	16	0.000215	PA1874	hypothetical protein	2036441	2043847	+	-429
peak_34	2036012	11.4092	174.803	16	0.000215	PA1873	hypothetical protein	2034918	2035940	-	-72
peak_35	2071199	2.32648	15.3853	33	0.00227	phzC2	phenazine biosynthesis protein PhzC	2071721	2072938	+	-522
peak_35	2071199	2.32648	15.3853	33	0.00227	phzB2	phenazine biosynthesis protein PhzB	2071209	2071697	+	-10
peak_36	2153414	3.32786	12.8387	1	0.00237	braZ	branched-chain amino acid transport system 3 carrier protein	2151755	2153068	-	-346
peak_36	2153414	3.32786	12.8387	1	0.00237	PA1972	hypothetical protein	2153594	2155297	+	-180
peak_37	2226816	1.68408	3.79349	NA	NA	PA2037	hypothetical protein	2227541	2229001	+	-725
peak_37	2226816	1.68408	3.79349	NA	NA	PA2035	thiamine pyrophosphate protein	2224486	2226144	-	-672
peak_37	2226816	1.68408	3.79349	NA	NA	PA2036	hypothetical protein	2226879	2227400	+	-63
peak_38	2233629	12.4504	245.506	3	0.00265	PA2042	serine/threonine transporter SstT	2234080	2235309	+	-451
peak_40	2446634	1.78594	6.56293	14	0.00263	PA2223	hypothetical protein	2445545	2446564	-	-70
peak_41	2449197	2.78541	44.5435	6	0.00344	PA2226	hypothetical protein	2448033	2448533	-	-664
peak_43	2451356	1.89728	6.6845	53	0.000934	PA2228	hypothetical protein	2449554	2450765	-	-591
peak_43	2451356	1.89728	6.6845	53	0.000934	PA2229	hypothetical protein	2451707	2452426	+	-351
peak_44	2721930	2.51156	17.9445	13	0.00646	pvdG	pyoverdine biosynthesis protein PvdG	2720767	2721531	-	-399
peak_44	2721930	2.51156	17.9445	13	0.00646	pvdS	extracytoplasmic-function sigma-70 factor	2722175	2722738	+	-245
peak_45	2761038	1.64133	4.98552	39	0.00235	PA2460	hypothetical protein	2760323	2760619	-	-419
peak_46	2824220	3.88251	18.6215	7	0.00592	opdT	tyrosine porin OpdT	2822574	2823920	-	-300
peak_46	2824220	3.88251	18.6215	7	0.00592	PA2506	hypothetical protein	2824283	2824501	+	-63
peak_47	2843753	3.51141	59.0862	7	0.000306	PA2524	two-component sensor	2844489	2845907	+	-736
peak_47	2843753	3.51141	59.0862	7	0.000306	czcC	outer membrane protein CzcC	2842019	2843305	-	-448
peak_47	2843753	3.51141	59.0862	7	0.000306	PA2523	two-component response regulator	2843818	2844492	+	-65
peak_49	2905696	1.96543	6.59129	53	0.00316	PA2569	hypothetical protein	2904566	2904907	-	-789
peak_49	2905696	1.96543	6.59129	53	0.00316	lecA	PA-I galactophilic lectin	2905182	2905550	-	-146
peak_50	2934114	2.58001	12.0976	40	0.000469	PA2590	hypothetical protein	2930808	2933462	-	-652
peak_50	2934114	2.58001	12.0976	40	0.000469	PA2592	spermidine/putrescine-binding protein	2934541	2935644	+	-427
peak_51	3050297	6.44395	173.47	23	0.000245	PA2696	transcriptional regulator	3049268	3050161	-	-136
peak_52	3051305	5.73246	135.223	36	0.00646	PA2697	hypothetical protein	3050331	3050612	-	-693
peak_52	3051305	5.73246	135.223	36	0.00646	PA2699	hypothetical protein	3051957	3053795	+	-652
peak_52	3051305	5.73246	135.223	36	0.00646	PA2698	hydrolase	3050669	3051349	-	44
peak_53	3099156	1.81299	3.84209	25	0.00331	PA2735	restriction-modification system protein	3096130	3098508	-	-648
peak_53	3099156	1.81299	3.84209	25	0.00331	PA2736	hypothetical protein	3098626	3098979	-	-177
peak_54	3100140	2.13651	9.72952	6	0.00388	PA2736.1	ncRNA	3099306	3099382	-	-758
peak_54	3100140	2.13651	9.72952	6	0.00388	PA2737	hypothetical protein	3099473	3099829	-	-311
peak_54	3100140	2.13651	9.72952	6	0.00388	himA	integration host factor subunit alpha	3099810	3100112	-	-28
peak_55	3119905	8.21911	112.34	0	1.23e-06	PA2759	hypothetical protein	3119394	3119708	-	-197
peak_55	3119905	8.21911	112.34	0	1.23e-06	PA2760	hypothetical protein	3120073	3121350	+	-168
peak_56	3162625	4.8221	35.5694	21	8.29e-05	copS	two-component sensor CopS	3163382	3164713	+	-757
peak_56	3162625	4.8221	35.5694	21	8.29e-05	PA2807	hypothetical protein	3161599	3162216	-	-409
peak_56	3162625	4.8221	35.5694	21	8.29e-05	copR	two-component response regulator CopR	3162705	3163385	+	-80
peak_56	3162625	4.8221	35.5694	21	8.29e-05	ptrA	repressor PtrA	3162388	3162579	-	-46
peak_57	3291174	6.86468	161.963	13	0.00014	PA2937	hypothetical protein	3291960	3292268	+	-786
peak_57	3291174	6.86468	161.963	13	0.00014	PA2936	hypothetical protein	3291283	3291864	+	-109
peak_57	3291174	6.86468	161.963	13	0.00014	PA2935	hypothetical protein	3290694	3291173	-	-1
peak_58	3526849	2.82603	21.1572	27	0.000283	wbpM	nucleotide sugar epimerase/dehydratase WbpM	3524681	3526678	-	-171
peak_60	3537948	2.29926	20.4323	21	0.00306	wzx	O-antigen translocase	3536576	3537811	-	-137
peak_61	3539063	1.92397	12.1001	8	2.75e-05	wzy	B-band O-antigen polymerase	3537808	3539124	-	61
peak_62	3674530	8.67578	140.945	43	2.54e-07	oprO	pyrophosphate-specific outer membrane porin OprO	3673008	3674324	-	-206
peak_65	3705384	2.30398	8.90923	NA	NA	PA3305.1	ncRNA	3705309	3705521	-	137
peak_65	3705384	2.30398	8.90923	NA	NA	PA3305	hypothetical protein	3703167	3705161	-	-223
peak_66	3761815	2.59652	7.72219	NA	NA	PA3350	flagellar basal body P-ring biosynthesis protein FlgA	3761961	3762659	+	-146
peak_66	3761815	2.59652	7.72219	NA	NA	PA3349	chemotaxis protein	3760897	3761829	-	14
peak_67	3962264	2.11638	36.054	19	0.00521	algD	GDP-mannose 6-dehydrogenase AlgD	3962825	3964135	+	-561
peak_68	3962824	1.97295	24.2469	3	0.000589	algD	GDP-mannose 6-dehydrogenase AlgD	3962825	3964135	+	-1
peak_69	4295043	2.47231	25.1628	5	0.00216	PA3835	hypothetical protein	4294255	4294605	-	-438
peak_71	4510848	3.42752	16.1379	1	0.000423	PA4030	hypothetical protein	4511639	4512469	+	-791
peak_71	4510848	3.42752	16.1379	1	0.000423	PA4029	hypothetical protein	4510971	4511636	+	-123
peak_71	4510848	3.42752	16.1379	1	0.000423	PA4027a	hypothetical protein	4509194	4510777	-	-71
peak_72	4629556	4.75565	132.064	3	8.95e-06	PA4139	hypothetical protein	4629944	4630243	+	-388
peak_72	4629556	4.75565	132.064	3	8.95e-06	tyrS	tyrosine--tRNA ligase	4627947	4629185	-	-371
peak_73	4632665	6.24501	131.307	48	0.00453	PA4142	secretion protein	4632873	4634129	+	-208
peak_74	4671138	2.23204	12.0362	1	0.00211	piv	endopeptidase IV	4671319	4672707	+	-181
peak_75	4713568	4.59248	125.721	6	8.95e-06	phzB1	phenazine biosynthesis protein	4714314	4714802	+	-746
peak_75	4713568	4.59248	125.721	6	8.95e-06	phzM	phenazine-specific methyltransferase	4712095	4713099	-	-469
peak_75	4713568	4.59248	125.721	6	8.95e-06	phzA1	phenazine biosynthesis protein	4713796	4714284	+	-228
peak_76	4714349	7.47795	188.513	53	0.00099	phzC1	phenazine biosynthesis protein PhzC	4714826	4716043	+	-477
peak_76	4714349	7.47795	188.513	53	0.00099	phzB1	phenazine biosynthesis protein	4714314	4714802	+	35
peak_77	4771710	2.25669	5.48982	NA	NA	fusA1	elongation factor G	4769035	4771155	-	-555
peak_77	4771710	2.25669	5.48982	NA	NA	rpsG	30S ribosomal protein S7	4771186	4771656	-	-54
peak_78	5030182	1.96987	5.92082	40	0.000345	PA4495	hypothetical protein	5030525	5031235	+	-343
peak_78	5030182	1.96987	5.92082	40	0.000345	roxS	sensor histidine kinase RoxS	5028980	5030248	-	66
peak_79	5036866	5.7769	74.6507	12	0.000605	mdpA	metallopeptidase	5034860	5036077	-	-789
peak_79	5036866	5.7769	74.6507	12	0.000605	dppA3	ABC transporter	5037074	5038675	+	-208
peak_80	5056008	1.60343	5.71086	NA	NA	PA4516	hypothetical protein	5056778	5057593	+	-770
peak_80	5056008	1.60343	5.71086	NA	NA	PA4514	iron transport outer membrane receptor	5053616	5055877	-	-131
peak_80	5056008	1.60343	5.71086	NA	NA	PA4515	hydroxylase	5056095	5056775	+	-87
peak_81	5067795	1.92695	6.19707	NA	NA	nadC	nicotinate-nucleotide pyrophosphorylase	5068032	5068880	+	-237
peak_81	5067795	1.92695	6.19707	NA	NA	PA4523	hypothetical protein	5065491	5067746	-	-49
peak_82	5214982	2.13436	5.21106	22	0.00197	PA4649	hypothetical protein	5215670	5216203	+	-688
peak_82	5214982	2.13436	5.21106	22	0.00197	PA4648	hypothetical protein	5215091	5215639	+	-109
peak_84	5820822	1.99207	3.91381	16	0.0043	arcD	arginine/ornithine antiporter	5820910	5822358	+	-88

## Sheet: Table S3
Table S3. Peaks from the MACS3 analysis under ZS condition. Binding motifs located more than 200 bp from the peak summit were excluded.
Peak	Peak location	Fold enrichment	Log10 Q-value	Distance between peak summit and center of the motif	p-value binding motif FIMO	Gene	Product	Gene start	Gene stop	Strand	Peak distance to start codon
peak_1	204385	2.56636	8.84811	51	0.00316	PA0178	two-component sensor	202147	204066	-	-319
peak_1	204385	2.56636	8.84811	51	0.00316	PA0179	two-component response regulator	204094	204459	-	74
peak_2	223737	2.28919	25.1628	54	0.00336	pntAA	NAD(P) transhydrogenase subunit alpha	224101	225219	+	-364
peak_3	648806	1.74265	4.8458	46	0.00228	PA0588	hypothetical protein	646730	648652	-	-154
peak_4	732859	2.42193	11.605	NA	NA	PA0670	hypothetical protein	730679	732094	-	-765
peak_4	732859	2.42193	11.605	NA	NA	PA0671	hypothetical protein	732102	732653	-	-206
peak_4	732859	2.42193	11.605	NA	NA	hemO	trichloroethylene chemotactic transducer CttP	732959	733555	+	-100
peak_5	883584	1.96179	9.89803	46	0.00562	PA0805	hypothetical protein	882989	883216	-	-368
peak_5	883584	1.96179	9.89803	46	0.00562	PA0806	hypothetical protein	883777	884172	+	-193
peak_6	1324429	2.37471	9.44377	37	0.00263	PA1221	hypothetical protein	1322253	1324109	-	-320
peak_7	1427598	1.81228	8.68329	54	0.00147	cyoA	cytochrome o ubiquinol oxidase subunit II	1428080	1429075	+	-482
peak_9	2446775	1.6571	3.66448	21	0.00658	PA2223	hypothetical protein	2445545	2446564	-	-211
peak_10	2451290	1.90746	6.97287	44	0.0038	PA2228	hypothetical protein	2449554	2450765	-	-525
peak_10	2451290	1.90746	6.97287	44	0.0038	PA2229	hypothetical protein	2451707	2452426	+	-417
peak_11	2965136	1.66646	2.3695	13	0.0029	clpA	ATP-binding protease component ClpA	2962303	2964579	-	-557
peak_11	2965136	1.66646	2.3695	13	0.0029	PA2621	ATP-dependent Clp protease adapter protein Clp	2964607	2964975	-	-161
peak_11	2965136	1.66646	2.3695	13	0.0029	cspD	cold-shock protein CspD	2965201	2965473	+	-65
peak_12	3119458	2.60299	7.24445	NA	NA	PA2760	hypothetical protein	3120073	3121350	+	-615
peak_13	3367529	2.40596	7.64568	NA	NA	nagZ	beta-hexosaminidase	3365756	3366754	-	-775
peak_13	3367529	2.40596	7.64568	NA	NA	lexA	LexA repressor	3367903	3368517	+	-374
peak_14	3581726	2.00956	14.605	31	0.00453	PA3190	sugar ABC transporter substrate-binding protein	3580384	3581646	-	-80
peak_15	3672783	2.3258	22.2692	41	0.00475	oprP	phosphate-specific outer membrane porin OprP	3671227	3672549	-	-234
peak_16	3705452	3.26431	20.7314	NA	NA	PA3305	hypothetical protein	3703167	3705161	-	-291
peak_16	3705452	3.26431	20.7314	NA	NA	phrS	ncRNA	3705309	3705521	-	69
peak_17	3937092	2.22195	16.5469	13	0.00521	PA3519	hypothetical protein	3935800	3936837	-	-255
peak_18	3950192	2.29972	8.4167	8	5.53e-05	PA3529	peroxidase	3948991	3949593	-	-599
peak_18	3950192	2.29972	8.4167	8	5.53e-05	bfrB	bacterioferritin	3950284	3950760	+	-92
peak_20	5030196	1.91281	4.58885	54	0.000345	PA4495	hypothetical protein	5030525	5031235	+	-329
peak_20	5030196	1.91281	4.58885	54	0.000345	roxS	sensor histidine kinase RoxS	5028980	5030248	-	52
peak_21	5055998	1.654	6.15978	NA	NA	PA4516	hypothetical protein	5056778	5057593	+	-780
peak_21	5055998	1.654	6.15978	NA	NA	PA4514	iron transport outer membrane receptor	5053616	5055877	-	-121
peak_21	5055998	1.654	6.15978	NA	NA	PA4515	hydroxylase	5056095	5056775	+	-97
peak_22	5487085	2.24111	11.7674	39	0.00264	ureF	urease accessory protein UreF	5487715	5488386	+	-630
peak_22	5487085	2.24111	11.7674	39	0.00264	ureE	urease accessory protein UreE	5487215	5487718	+	-130
peak_23	5732032	2.02874	9.74058	28	0.00658	PA5090	hypothetical protein	5729473	5731845	-	-187
peak_24	6119903	2.24111	24.886	7	0.00343	pycA	acetyl-CoA carboxylase subunit alpha	6118332	6119747	-	-156
peak_24	6119903	2.24111	24.886	7	0.00343	pycR	transcriptional regulator	6119961	6120896	+	-58

## Sheet: Table S4
Table S4. Functional classification of genes by COG (Clusters of Orthologous Groups) category. Empty cells indicate genes with undetermined or unassigned COG categories.
Conditions	Locus	COG category	Class	Category
ZE conditions	PA0500	H	METABOLISM	Coenzyme transport and metabolism
	PA0499	NU	CELLULAR PROCESSES AND SIGNALING-CELLULAR PROCESSES AND SIGNALING	Cell motility-Intracellular trafficking, secretion, and vesicular transport
	PA0958	S	POORLY CHARACTERIZED	Function unknown
	PA2808
	PA2809	KT	INFORMATION STORAGE AND PROCESSING-CELLULAR PROCESSES AND SIGNALING	Transcription-Signal transduction mechanisms
	PA3280	P	METABOLISM	Inorganic ion transport and metabolism
	PA4138	J	INFORMATION STORAGE AND PROCESSING	Translation, ribosomal structure and biogenesis
	PA4210	S	POORLY CHARACTERIZED	Function unknown
	PA4209	J	INFORMATION STORAGE AND PROCESSING	Translation, ribosomal structure and biogenesis
	PA0291	S	POORLY CHARACTERIZED	Function unknown
	PA1004	H	METABOLISM	Coenzyme transport and metabolism
	PA1003	K	INFORMATION STORAGE AND PROCESSING	Transcription
	PA1113	V	CELLULAR PROCESSES AND SIGNALING	Defense mechanisms
	PA1151	S	POORLY CHARACTERIZED	Function unknown
	PA1382	NU	CELLULAR PROCESSES AND SIGNALING-CELLULAR PROCESSES AND SIGNALING	Cell motility-Intracellular trafficking, secretion, and vesicular transport
	PA2522	MU	CELLULAR PROCESSES AND SIGNALING-CELLULAR PROCESSES AND SIGNALING	Cell wall/membrane/envelope biogenesis-Intracellular trafficking, secretion, and vesicular transport
	PA2523	KT	INFORMATION STORAGE AND PROCESSING-CELLULAR PROCESSES AND SIGNALING	Transcription-Signal transduction mechanisms
	PA2592	E	METABOLISM	Amino acid transport and metabolism
	PA2696	K	INFORMATION STORAGE AND PROCESSING	Transcription
	PA3141	GM	METABOLISM-CELLULAR PROCESSES AND SIGNALING	Carbohydrate transport and metabolism/-Cell wall/membrane/envelope biogenesis
	PA3540	M	CELLULAR PROCESSES AND SIGNALING	Cell wall/membrane/envelope biogenesis
	PA4494	T	CELLULAR PROCESSES AND SIGNALING	Signal transduction mechanisms
	PA4500	E	METABOLISM	Amino acid transport and metabolism
	PA4498	E	METABOLISM	Amino acid transport and metabolism
	PA0178	NT	CELLULAR PROCESSES AND SIGNALING-CELLULAR PROCESSES AND SIGNALING	Cell motility-Signal transduction mechanisms
	PA1900	S	POORLY CHARACTERIZED	Function unknown
	PA1971	U	CELLULAR PROCESSES AND SIGNALING	Intracellular trafficking, secretion, and vesicular transport
	PA2042	E	METABOLISM	Amino acid transport and metabolism
	PA2426	K	INFORMATION STORAGE AND PROCESSING	Transcription
	PA2425	Q	METABOLISM	Secondary metabolites biosynthesis, transport and catabolism
	PA2505	S	POORLY CHARACTERIZED	Function unknown
	PA2570	S	POORLY CHARACTERIZED	Function unknown
	PA2698	Q	METABOLISM	Secondary metabolites biosynthesis, transport and catabolism
	PA2735	V	CELLULAR PROCESSES AND SIGNALING	Defense mechanisms
	PA2738	K	INFORMATION STORAGE AND PROCESSING	Transcription
	PA3153	S	POORLY CHARACTERIZED	Function unknown
	PA4142	M	CELLULAR PROCESSES AND SIGNALING	Cell wall/membrane/envelope biogenesis
	PA4175	E	METABOLISM	Amino acid transport and metabolism
	PA5170	E	METABOLISM	Amino acid transport and metabolism
ZS conditions	PA3531	P	METABOLISM	Inorganic ion transport and metabolism
	PA3529	O	CELLULAR PROCESSES AND SIGNALING	Posttranslational modification, protein turnover, chaperones
	PA4494	T	CELLULAR PROCESSES AND SIGNALING	Signal transduction mechanisms
	PA0178	NT	CELLULAR PROCESSES AND SIGNALING-CELLULAR PROCESSES AND SIGNALING	Cell motility-Signal transduction mechanisms
	PA0195	C	METABOLISM	Energy production and conversion
	PA1317	C	METABOLISM	Energy production and conversion
	PA2621	S	POORLY CHARACTERIZED	Function unknown
	PA2622	K	INFORMATION STORAGE AND PROCESSING	Transcription
	PA3190	G	METABOLISM	Carbohydrate transport and metabolism
	PA3279	P	METABOLISM	Inorganic ion transport and metabolism
	PA4891	O	CELLULAR PROCESSES AND SIGNALING	Posttranslational modification, protein turnover, chaperones
	PA5436	I	METABOLISM	Lipid transport and metabolism
	PA5437	K	INFORMATION STORAGE AND PROCESSING	Transcription
